# Supplementary material for: Further developments towards a genome-scale metabolic model of yeast
Source: BMC Syst Biol. 2010 Oct 28;4:145. doi: 10.1186/1752-0509-4-145 (PMC2988745; doi:10.1186/1752-0509-4-145)
Supplement: Additional file 1 — Yeast SBML files. ZIP file containing the latest reconstruction in SBML format. The metabolic network reconstruction is described using MIRIAM-compliant SBML, compatible with many Systems Biology software packages, including the COBRA toolbox. The model is also available in decompartmentalised form, and in an old SBML format (level 2, version 1) for backward compatibility. [file 1752-0509-4-145-S1.ZIP]

Archive with 7 entries (6 files):
- yeast_4.04.xml
- __MACOSX/
- __MACOSX/._yeast_4.04.xml
- yeast_4.04_noCompartments.xml
- __MACOSX/._yeast_4.04_noCompartments.xml
- yeast_4.04_noCompartments_oldSBML.xml
- yeast_4.04_oldSBML.xml
