# Supplementary material for: Further developments towards a genome-scale metabolic model of yeast
Source: BMC Syst Biol. 2010 Oct 28;4:145. doi: 10.1186/1752-0509-4-145 (PMC2988745; doi:10.1186/1752-0509-4-145)
Supplement: Additional file 1 — Yeast SBML files. ZIP file containing the latest reconstruction in SBML format. The metabolic network reconstruction is described using MIRIAM-compliant SBML, compatible with many Systems Biology software packages, including the COBRA toolbox. The model is also available in decompartmentalised form, and in an old SBML format (level 2, version 1) for backward compatibility. [file 1752-0509-4-145-S1.ZIP › yeast_4.04.xml]

<?xml version="1.0" encoding="UTF-8"?>
<sbml xmlns="http://www.sbml.org/sbml/level2/version4" xmlns:vCard="http://www.w3.org/2001/vcard-rdf/3.0#" xmlns:rdf="http://www.w3.org/1999/02/22-rdf-syntax-ns#" xmlns:dc="http://purl.org/dc/elements/1.1/" xmlns:dcterms="http://purl.org/dc/terms/" xmlns:bqbiol="http://biomodels.net/biology-qualifiers/" xmlns:bqmodel="http://biomodels.net/model-qualifiers/" level="2" version="4">
  <model metaid="metaid_ymn4_0" id="ymn4_0" name="Yeast metabolic network">
    <notes>
      <body xmlns="http://www.w3.org/1999/xhtml">
        <p>This SBML representation of the yeast metabolic network is made available under the Creative Commons Attribution-Share Alike 3.0 Unported Licence (see <a href="http://www.creativecommons.org">www.creativecommons.org</a>).</p>
      </body>
    </notes>
    <annotation>
      <rdf:RDF>
        <rdf:Description rdf:about="#metaid_ymn4_0">
          <dc:creator>
            <rdf:Bag>
              <rdf:li rdf:parseType="Resource">
                <vCard:N rdf:parseType="Resource">
                  <vCard:Family>Smallbone</vCard:Family>
                  <vCard:Given>Kieran</vCard:Given>
                </vCard:N>
                <vCard:EMAIL>kieran.smallbone@manchester.ac.uk</vCard:EMAIL>
                <vCard:ORG rdf:parseType="Resource">
                  <vCard:Orgname>University of Manchester</vCard:Orgname>
                </vCard:ORG>
              </rdf:li>
            </rdf:Bag>
          </dc:creator>
          <dcterms:created rdf:parseType="Resource">
            <dcterms:W3CDTF>2008-02-20T10:05:10Z</dcterms:W3CDTF>
          </dcterms:created>
          <dcterms:modified rdf:parseType="Resource">
            <dcterms:W3CDTF>2010-08-11T11:35:33Z</dcterms:W3CDTF>
          </dcterms:modified>
          <bqbiol:is>
            <rdf:Bag>
              <rdf:li rdf:resource="urn:miriam:taxonomy:4932"/>
            </rdf:Bag>
          </bqbiol:is>
        </rdf:Description>
      </rdf:RDF>
    </annotation>
    <listOfUnitDefinitions>
      <unitDefinition id="u" name="millimoles per gram (dry weight) per hour">
        <listOfUnits>
          <unit kind="mole" scale="-3"/>
          <unit kind="gram" exponent="-1"/>
          <unit kind="second" exponent="-1" multiplier="0.00027777"/>
        </listOfUnits>
      </unitDefinition>
    </listOfUnitDefinitions>
    <listOfSpeciesTypes>
      <speciesType metaid="metaid_t_0001" id="t_0001" name="(1-&gt;3)-beta-D-glucan" sboTerm="SBO:0000247">
        <notes>
          <body xmlns="http://www.w3.org/1999/xhtml">
            <p>formula:C6H10O5</p>
          </body>
        </notes>
        <annotation>
          <rdf:RDF>
            <rdf:Description rdf:about="#metaid_t_0001">
              <bqbiol:is>
                <rdf:Bag>
                  <rdf:li rdf:resource="urn:miriam:obo.chebi:CHEBI%3A37671"/>
                </rdf:Bag>
              </bqbiol:is>
            </rdf:Description>
          </rdf:RDF>
        </annotation>
      </speciesType>
      <speciesType metaid="metaid_t_0002" id="t_0002" name="(1-&gt;6)-beta-D-glucan" sboTerm="SBO:0000247">
        <annotation>
          <rdf:RDF>
            <rdf:Description rdf:about="#metaid_t_0002">
              <bqbiol:is>
                <rdf:Bag>
                  <rdf:li rdf:resource="urn:miriam:obo.chebi:CHEBI%3A27380"/>
                </rdf:Bag>
              </bqbiol:is>
            </rdf:Description>
          </rdf:RDF>
        </annotation>
      </speciesType>
      <speciesType metaid="metaid_t_0003" id="t_0003" name="(2-amino-4-hydroxy-7,8-dihydropteridin-6-yl)methyl trihydrogen diphosphate" sboTerm="SBO:0000247">
        <notes>
          <body xmlns="http://www.w3.org/1999/xhtml">
            <p>formula:C7H8N5O8P2</p>
          </body>
        </notes>
        <annotation>
          <rdf:RDF>
            <rdf:Description rdf:about="#metaid_t_0003">
              <bqbiol:is>
                <rdf:Bag>
                  <rdf:li rdf:resource="urn:miriam:obo.chebi:CHEBI%3A15998"/>
                </rdf:Bag>
              </bqbiol:is>
            </rdf:Description>
          </rdf:RDF>
        </annotation>
      </speciesType>
      <speciesType metaid="metaid_t_0004" id="t_0004" name="(2E)-3-(methoxycarbonyl)pent-2-enedioic acid" sboTerm="SBO:0000247">
        <notes>
          <body xmlns="http://www.w3.org/1999/xhtml">
            <p>formula:C7H6O6</p>
          </body>
        </notes>
        <annotation>
          <rdf:RDF>
            <rdf:Description rdf:about="#metaid_t_0004">
              <bqbiol:is>
                <rdf:Bag>
                  <rdf:li rdf:resource="urn:miriam:obo.chebi:CHEBI%3A15663"/>
                </rdf:Bag>
              </bqbiol:is>
            </rdf:Description>
          </rdf:RDF>
        </annotation>
      </speciesType>
      <speciesType metaid="metaid_t_0005" id="t_0005" name="(2R,3R)-2,3-dihydroxy-3-methylpentanoate" sboTerm="SBO:0000247">
        <annotation>
          <rdf:RDF>
            <rdf:Description rdf:about="#metaid_t_0005">
              <bqbiol:is>
                <rdf:Bag>
                  <rdf:li rdf:resource="urn:miriam:obo.chebi:CHEBI%3A49258"/>
                </rdf:Bag>
              </bqbiol:is>
            </rdf:Description>
          </rdf:RDF>
        </annotation>
      </speciesType>
      <speciesType metaid="metaid_t_0006" id="t_0006" name="(2R,3S)-3-isopropylmalate(2-)" sboTerm="SBO:0000247">
        <annotation>
          <rdf:RDF>
            <rdf:Description rdf:about="#metaid_t_0006">
              <bqbiol:is>
                <rdf:Bag>
                  <rdf:li rdf:resource="urn:miriam:obo.chebi:CHEBI%3A35121"/>
                </rdf:Bag>
              </bqbiol:is>
            </rdf:Description>
          </rdf:RDF>
        </annotation>
      </speciesType>
      <speciesType metaid="metaid_t_0007" id="t_0007" name="(2S)-2-[5-amino-1-(5-phospho-beta-D-ribosyl)imidazole-4-carboxamido]succinic acid" sboTerm="SBO:0000247">
        <notes>
          <body xmlns="http://www.w3.org/1999/xhtml">
            <p>formula:C13H15N4O12P</p>
          </body>
        </notes>
        <annotation>
          <rdf:RDF>
            <rdf:Description rdf:about="#metaid_t_0007">
              <bqbiol:is>
                <rdf:Bag>
                  <rdf:li rdf:resource="urn:miriam:obo.chebi:CHEBI%3A18319"/>
                </rdf:Bag>
              </bqbiol:is>
            </rdf:Description>
          </rdf:RDF>
        </annotation>
      </speciesType>
      <speciesType metaid="metaid_t_0008" id="t_0008" name="(2S)-2-isopropyl-3-oxosuccinate(2-)" sboTerm="SBO:0000247">
        <annotation>
          <rdf:RDF>
            <rdf:Description rdf:about="#metaid_t_0008">
              <bqbiol:is>
                <rdf:Bag>
                  <rdf:li rdf:resource="urn:miriam:obo.chebi:CHEBI%3A17214"/>
                </rdf:Bag>
              </bqbiol:is>
            </rdf:Description>
          </rdf:RDF>
        </annotation>
      </speciesType>
      <speciesType metaid="metaid_t_0009" id="t_0009" name="(2S,3R)-3-hydroxybutane-1,2,3-tricarboxylic acid" sboTerm="SBO:0000247">
        <notes>
          <body xmlns="http://www.w3.org/1999/xhtml">
            <p>formula:C7H7O7</p>
          </body>
        </notes>
        <annotation>
          <rdf:RDF>
            <rdf:Description rdf:about="#metaid_t_0009">
              <bqbiol:is>
                <rdf:Bag>
                  <rdf:li rdf:resource="urn:miriam:obo.chebi:CHEBI%3A15607"/>
                </rdf:Bag>
              </bqbiol:is>
            </rdf:Description>
          </rdf:RDF>
        </annotation>
      </speciesType>
      <speciesType metaid="metaid_t_0010" id="t_0010" name="(5S,6S)-di-HETE" sboTerm="SBO:0000247">
        <annotation>
          <rdf:RDF>
            <rdf:Description rdf:about="#metaid_t_0010">
              <bqbiol:is>
                <rdf:Bag>
                  <rdf:li rdf:resource="urn:miriam:obo.chebi:CHEBI%3A53026"/>
                </rdf:Bag>
              </bqbiol:is>
            </rdf:Description>
          </rdf:RDF>
        </annotation>
      </speciesType>
      <speciesType metaid="metaid_t_0011" id="t_0011" name="(6R)-5,10-methenyltetrahydrofolic acid" sboTerm="SBO:0000247">
        <notes>
          <body xmlns="http://www.w3.org/1999/xhtml">
            <p>formula:C20H20N7O6</p>
          </body>
        </notes>
        <annotation>
          <rdf:RDF>
            <rdf:Description rdf:about="#metaid_t_0011">
              <bqbiol:is>
                <rdf:Bag>
                  <rdf:li rdf:resource="urn:miriam:obo.chebi:CHEBI%3A15638"/>
                </rdf:Bag>
              </bqbiol:is>
            </rdf:Description>
          </rdf:RDF>
        </annotation>
      </speciesType>
      <speciesType metaid="metaid_t_0012" id="t_0012" name="(N(omega)-L-arginino)succinic acid" sboTerm="SBO:0000247">
        <notes>
          <body xmlns="http://www.w3.org/1999/xhtml">
            <p>formula:C10H17N4O6</p>
          </body>
        </notes>
        <annotation>
          <rdf:RDF>
            <rdf:Description rdf:about="#metaid_t_0012">
              <bqbiol:is>
                <rdf:Bag>
                  <rdf:li rdf:resource="urn:miriam:obo.chebi:CHEBI%3A15682"/>
                </rdf:Bag>
              </bqbiol:is>
            </rdf:Description>
          </rdf:RDF>
        </annotation>
      </speciesType>
      <speciesType metaid="metaid_t_0013" id="t_0013" name="(R)-2,3-dihydroxy-3-methylbutanoate" sboTerm="SBO:0000247">
        <annotation>
          <rdf:RDF>
            <rdf:Description rdf:about="#metaid_t_0013">
              <bqbiol:is>
                <rdf:Bag>
                  <rdf:li rdf:resource="urn:miriam:obo.chebi:CHEBI%3A49072"/>
                </rdf:Bag>
              </bqbiol:is>
            </rdf:Description>
          </rdf:RDF>
        </annotation>
      </speciesType>
      <speciesType metaid="metaid_t_0014" id="t_0014" name="(R)-3-hydroxy-2-oxo-4-phosphonooxybutanoic acid" sboTerm="SBO:0000247">
        <notes>
          <body xmlns="http://www.w3.org/1999/xhtml">
            <p>formula:C4H4O8P</p>
          </body>
        </notes>
        <annotation>
          <rdf:RDF>
            <rdf:Description rdf:about="#metaid_t_0014">
              <bqbiol:is>
                <rdf:Bag>
                  <rdf:li rdf:resource="urn:miriam:obo.chebi:CHEBI%3A27951"/>
                </rdf:Bag>
              </bqbiol:is>
            </rdf:Description>
          </rdf:RDF>
        </annotation>
      </speciesType>
      <speciesType metaid="metaid_t_0015" id="t_0015" name="(R)-4&apos;-phosphopantothenic acid" sboTerm="SBO:0000247">
        <notes>
          <body xmlns="http://www.w3.org/1999/xhtml">
            <p>formula:C9H15NO8P</p>
          </body>
        </notes>
        <annotation>
          <rdf:RDF>
            <rdf:Description rdf:about="#metaid_t_0015">
              <bqbiol:is>
                <rdf:Bag>
                  <rdf:li rdf:resource="urn:miriam:obo.chebi:CHEBI%3A15905"/>
                </rdf:Bag>
              </bqbiol:is>
            </rdf:Description>
          </rdf:RDF>
        </annotation>
      </speciesType>
      <speciesType metaid="metaid_t_0016" id="t_0016" name="(R)-5-diphosphomevalonic acid" sboTerm="SBO:0000247">
        <notes>
          <body xmlns="http://www.w3.org/1999/xhtml">
            <p>formula:C6H10O10P2</p>
          </body>
        </notes>
        <annotation>
          <rdf:RDF>
            <rdf:Description rdf:about="#metaid_t_0016">
              <bqbiol:is>
                <rdf:Bag>
                  <rdf:li rdf:resource="urn:miriam:obo.chebi:CHEBI%3A15899"/>
                </rdf:Bag>
              </bqbiol:is>
            </rdf:Description>
          </rdf:RDF>
        </annotation>
      </speciesType>
      <speciesType metaid="metaid_t_0017" id="t_0017" name="(R)-5-phosphomevalonic acid" sboTerm="SBO:0000247">
        <notes>
          <body xmlns="http://www.w3.org/1999/xhtml">
            <p>formula:C6H10O7P</p>
          </body>
        </notes>
        <annotation>
          <rdf:RDF>
            <rdf:Description rdf:about="#metaid_t_0017">
              <bqbiol:is>
                <rdf:Bag>
                  <rdf:li rdf:resource="urn:miriam:obo.chebi:CHEBI%3A17436"/>
                </rdf:Bag>
              </bqbiol:is>
            </rdf:Description>
          </rdf:RDF>
        </annotation>
      </speciesType>
      <speciesType metaid="metaid_t_0018" id="t_0018" name="(R)-acetoin" sboTerm="SBO:0000247">
        <annotation>
          <rdf:RDF>
            <rdf:Description rdf:about="#metaid_t_0018">
              <bqbiol:is>
                <rdf:Bag>
                  <rdf:li rdf:resource="urn:miriam:obo.chebi:CHEBI%3A15686"/>
                </rdf:Bag>
              </bqbiol:is>
            </rdf:Description>
          </rdf:RDF>
        </annotation>
      </speciesType>
      <speciesType metaid="metaid_t_0019" id="t_0019" name="(R)-carnitine" sboTerm="SBO:0000247">
        <annotation>
          <rdf:RDF>
            <rdf:Description rdf:about="#metaid_t_0019">
              <bqbiol:is>
                <rdf:Bag>
                  <rdf:li rdf:resource="urn:miriam:obo.chebi:CHEBI%3A16347"/>
                </rdf:Bag>
              </bqbiol:is>
            </rdf:Description>
          </rdf:RDF>
        </annotation>
      </speciesType>
      <speciesType metaid="metaid_t_0020" id="t_0020" name="(R)-lactate" sboTerm="SBO:0000247">
        <annotation>
          <rdf:RDF>
            <rdf:Description rdf:about="#metaid_t_0020">
              <bqbiol:is>
                <rdf:Bag>
                  <rdf:li rdf:resource="urn:miriam:obo.chebi:CHEBI%3A16004"/>
                </rdf:Bag>
              </bqbiol:is>
            </rdf:Description>
          </rdf:RDF>
        </annotation>
      </speciesType>
      <speciesType metaid="metaid_t_0021" id="t_0021" name="(R)-mevalonate" sboTerm="SBO:0000247">
        <annotation>
          <rdf:RDF>
            <rdf:Description rdf:about="#metaid_t_0021">
              <bqbiol:is>
                <rdf:Bag>
                  <rdf:li rdf:resource="urn:miriam:obo.chebi:CHEBI%3A36464"/>
                </rdf:Bag>
              </bqbiol:is>
            </rdf:Description>
          </rdf:RDF>
        </annotation>
      </speciesType>
      <speciesType metaid="metaid_t_0022" id="t_0022" name="(R)-pantoate" sboTerm="SBO:0000247">
        <annotation>
          <rdf:RDF>
            <rdf:Description rdf:about="#metaid_t_0022">
              <bqbiol:is>
                <rdf:Bag>
                  <rdf:li rdf:resource="urn:miriam:obo.chebi:CHEBI%3A15980"/>
                </rdf:Bag>
              </bqbiol:is>
            </rdf:Description>
          </rdf:RDF>
        </annotation>
      </speciesType>
      <speciesType metaid="metaid_t_0023" id="t_0023" name="(R)-pantothenate" sboTerm="SBO:0000247">
        <annotation>
          <rdf:RDF>
            <rdf:Description rdf:about="#metaid_t_0023">
              <bqbiol:is>
                <rdf:Bag>
                  <rdf:li rdf:resource="urn:miriam:obo.chebi:CHEBI%3A29032"/>
                </rdf:Bag>
              </bqbiol:is>
            </rdf:Description>
          </rdf:RDF>
        </annotation>
      </speciesType>
      <speciesType metaid="metaid_t_0024" id="t_0024" name="(R)-S-lactoylglutathione" sboTerm="SBO:0000247">
        <notes>
          <body xmlns="http://www.w3.org/1999/xhtml">
            <p>formula:C13H20N3O8S</p>
          </body>
        </notes>
        <annotation>
          <rdf:RDF>
            <rdf:Description rdf:about="#metaid_t_0024">
              <bqbiol:is>
                <rdf:Bag>
                  <rdf:li rdf:resource="urn:miriam:obo.chebi:CHEBI%3A15694"/>
                </rdf:Bag>
              </bqbiol:is>
            </rdf:Description>
          </rdf:RDF>
        </annotation>
      </speciesType>
      <speciesType metaid="metaid_t_0025" id="t_0025" name="(R,R)-butane-2,3-diol" sboTerm="SBO:0000247">
        <annotation>
          <rdf:RDF>
            <rdf:Description rdf:about="#metaid_t_0025">
              <bqbiol:is>
                <rdf:Bag>
                  <rdf:li rdf:resource="urn:miriam:obo.chebi:CHEBI%3A16982"/>
                </rdf:Bag>
              </bqbiol:is>
            </rdf:Description>
          </rdf:RDF>
        </annotation>
      </speciesType>
      <speciesType metaid="metaid_t_0026" id="t_0026" name="(S)-2,3-epoxysqualene" sboTerm="SBO:0000247">
        <annotation>
          <rdf:RDF>
            <rdf:Description rdf:about="#metaid_t_0026">
              <bqbiol:is>
                <rdf:Bag>
                  <rdf:li rdf:resource="urn:miriam:obo.chebi:CHEBI%3A15441"/>
                </rdf:Bag>
              </bqbiol:is>
            </rdf:Description>
          </rdf:RDF>
        </annotation>
      </speciesType>
      <speciesType metaid="metaid_t_0027" id="t_0027" name="(S)-2-acetyl-2-hydroxybutanoate" sboTerm="SBO:0000247">
        <annotation>
          <rdf:RDF>
            <rdf:Description rdf:about="#metaid_t_0027">
              <bqbiol:is>
                <rdf:Bag>
                  <rdf:li rdf:resource="urn:miriam:obo.chebi:CHEBI%3A49256"/>
                </rdf:Bag>
              </bqbiol:is>
            </rdf:Description>
          </rdf:RDF>
        </annotation>
      </speciesType>
      <speciesType metaid="metaid_t_0028" id="t_0028" name="(S)-3-hydroxydecanoyl-CoA" sboTerm="SBO:0000247">
        <notes>
          <body xmlns="http://www.w3.org/1999/xhtml">
            <p>formula:C31H50N7O18P3S</p>
          </body>
        </notes>
        <annotation>
          <rdf:RDF>
            <rdf:Description rdf:about="#metaid_t_0028">
              <bqbiol:is>
                <rdf:Bag>
                  <rdf:li rdf:resource="urn:miriam:obo.chebi:CHEBI%3A28325"/>
                </rdf:Bag>
              </bqbiol:is>
            </rdf:Description>
          </rdf:RDF>
        </annotation>
      </speciesType>
      <speciesType metaid="metaid_t_0029" id="t_0029" name="(S)-3-hydroxyhexacosanoyl-CoA" sboTerm="SBO:0000247">
        <notes>
          <body xmlns="http://www.w3.org/1999/xhtml">
            <p>formula:C47H82N7O18P3S</p>
          </body>
        </notes>
        <annotation>
          <rdf:RDF>
            <rdf:Description rdf:about="#metaid_t_0029">
              <bqbiol:is>
                <rdf:Bag>
                  <rdf:li rdf:resource="urn:miriam:obo.chebi:CHEBI%3A52976"/>
                </rdf:Bag>
              </bqbiol:is>
            </rdf:Description>
          </rdf:RDF>
        </annotation>
      </speciesType>
      <speciesType metaid="metaid_t_0030" id="t_0030" name="(S)-3-hydroxylauroyl-CoA" sboTerm="SBO:0000247">
        <notes>
          <body xmlns="http://www.w3.org/1999/xhtml">
            <p>formula:C33H54N7O18P3S</p>
          </body>
        </notes>
        <annotation>
          <rdf:RDF>
            <rdf:Description rdf:about="#metaid_t_0030">
              <bqbiol:is>
                <rdf:Bag>
                  <rdf:li rdf:resource="urn:miriam:obo.chebi:CHEBI%3A27668"/>
                </rdf:Bag>
              </bqbiol:is>
            </rdf:Description>
          </rdf:RDF>
        </annotation>
      </speciesType>
      <speciesType metaid="metaid_t_0031" id="t_0031" name="(S)-3-hydroxypalmitoyl-CoA" sboTerm="SBO:0000247">
        <notes>
          <body xmlns="http://www.w3.org/1999/xhtml">
            <p>formula:C37H62N7O18P3S</p>
          </body>
        </notes>
        <annotation>
          <rdf:RDF>
            <rdf:Description rdf:about="#metaid_t_0031">
              <bqbiol:is>
                <rdf:Bag>
                  <rdf:li rdf:resource="urn:miriam:obo.chebi:CHEBI%3A27402"/>
                </rdf:Bag>
              </bqbiol:is>
            </rdf:Description>
          </rdf:RDF>
        </annotation>
      </speciesType>
      <speciesType metaid="metaid_t_0032" id="t_0032" name="(S)-3-hydroxytetradecanoyl-CoA" sboTerm="SBO:0000247">
        <notes>
          <body xmlns="http://www.w3.org/1999/xhtml">
            <p>formula:C35H58N7O18P3S</p>
          </body>
        </notes>
        <annotation>
          <rdf:RDF>
            <rdf:Description rdf:about="#metaid_t_0032">
              <bqbiol:is>
                <rdf:Bag>
                  <rdf:li rdf:resource="urn:miriam:obo.chebi:CHEBI%3A27466"/>
                </rdf:Bag>
              </bqbiol:is>
            </rdf:Description>
          </rdf:RDF>
        </annotation>
      </speciesType>
      <speciesType metaid="metaid_t_0033" id="t_0033" name="(S)-3-methyl-2-oxopentanoate" sboTerm="SBO:0000247">
        <annotation>
          <rdf:RDF>
            <rdf:Description rdf:about="#metaid_t_0033">
              <bqbiol:is>
                <rdf:Bag>
                  <rdf:li rdf:resource="urn:miriam:obo.chebi:CHEBI%3A35146"/>
                </rdf:Bag>
              </bqbiol:is>
            </rdf:Description>
          </rdf:RDF>
        </annotation>
      </speciesType>
      <speciesType metaid="metaid_t_0034" id="t_0034" name="(S)-dihydroorotate" sboTerm="SBO:0000247">
        <annotation>
          <rdf:RDF>
            <rdf:Description rdf:about="#metaid_t_0034">
              <bqbiol:is>
                <rdf:Bag>
                  <rdf:li rdf:resource="urn:miriam:obo.chebi:CHEBI%3A30864"/>
                </rdf:Bag>
              </bqbiol:is>
            </rdf:Description>
          </rdf:RDF>
        </annotation>
      </speciesType>
      <speciesType metaid="metaid_t_0035" id="t_0035" name="(S)-lactaldehyde" sboTerm="SBO:0000247">
        <annotation>
          <rdf:RDF>
            <rdf:Description rdf:about="#metaid_t_0035">
              <bqbiol:is>
                <rdf:Bag>
                  <rdf:li rdf:resource="urn:miriam:obo.chebi:CHEBI%3A18041"/>
                </rdf:Bag>
              </bqbiol:is>
            </rdf:Description>
          </rdf:RDF>
        </annotation>
      </speciesType>
      <speciesType metaid="metaid_t_0036" id="t_0036" name="(S)-lactate" sboTerm="SBO:0000247">
        <annotation>
          <rdf:RDF>
            <rdf:Description rdf:about="#metaid_t_0036">
              <bqbiol:is>
                <rdf:Bag>
                  <rdf:li rdf:resource="urn:miriam:obo.chebi:CHEBI%3A16651"/>
                </rdf:Bag>
              </bqbiol:is>
            </rdf:Description>
          </rdf:RDF>
        </annotation>
      </speciesType>
      <speciesType metaid="metaid_t_0037" id="t_0037" name="(S)-malate(2-)" sboTerm="SBO:0000247">
        <annotation>
          <rdf:RDF>
            <rdf:Description rdf:about="#metaid_t_0037">
              <bqbiol:is>
                <rdf:Bag>
                  <rdf:li rdf:resource="urn:miriam:obo.chebi:CHEBI%3A15589"/>
                </rdf:Bag>
              </bqbiol:is>
            </rdf:Description>
          </rdf:RDF>
        </annotation>
      </speciesType>
      <speciesType metaid="metaid_t_0038" id="t_0038" name="(Z)-tetradec-7-enoyl-[acyl-carrier protein]" sboTerm="SBO:0000247">
        <annotation>
          <rdf:RDF xmlns:rdf="http://www.w3.org/1999/02/22-rdf-syntax-ns#" xmlns:bqbiol="http://biomodels.net/biology-qualifiers/">
            <rdf:Description rdf:about="#metaid_t_0038">
              <bqbiol:hasPart>
                <rdf:Bag/>
              </bqbiol:hasPart>
            </rdf:Description>
          </rdf:RDF>
        </annotation>
      </speciesType>
      <speciesType metaid="metaid_t_0039" id="t_0039" name="1,2-diacylglycerol 3-diphosphate" sboTerm="SBO:0000247">
        <annotation>
          <rdf:RDF>
            <rdf:Description rdf:about="#metaid_t_0039">
              <bqbiol:is>
                <rdf:Bag>
                  <rdf:li rdf:resource="urn:miriam:obo.chebi:CHEBI%3A52643"/>
                </rdf:Bag>
              </bqbiol:is>
            </rdf:Description>
          </rdf:RDF>
        </annotation>
      </speciesType>
      <speciesType metaid="metaid_t_0040" id="t_0040" name="1,2-dioleoyl-sn-glycero-3-phosphocholine" sboTerm="SBO:0000247">
        <annotation>
          <rdf:RDF>
            <rdf:Description rdf:about="#metaid_t_0040">
              <bqbiol:is>
                <rdf:Bag>
                  <rdf:li rdf:resource="urn:miriam:obo.chebi:CHEBI%3A52319"/>
                </rdf:Bag>
              </bqbiol:is>
            </rdf:Description>
          </rdf:RDF>
        </annotation>
      </speciesType>
      <speciesType metaid="metaid_t_0041" id="t_0041" name="1,2-dioleoylglycerol" sboTerm="SBO:0000247">
        <annotation>
          <rdf:RDF>
            <rdf:Description rdf:about="#metaid_t_0041">
              <bqbiol:is>
                <rdf:Bag>
                  <rdf:li rdf:resource="urn:miriam:obo.chebi:CHEBI%3A52323"/>
                </rdf:Bag>
              </bqbiol:is>
            </rdf:Description>
          </rdf:RDF>
        </annotation>
      </speciesType>
      <speciesType metaid="metaid_t_0042" id="t_0042" name="1-(2-carboxyphenylamino)-1-deoxy-D-ribulose 5-phosphate" sboTerm="SBO:0000247">
        <notes>
          <body xmlns="http://www.w3.org/1999/xhtml">
            <p>formula:C12H13NO9P</p>
          </body>
        </notes>
        <annotation>
          <rdf:RDF>
            <rdf:Description rdf:about="#metaid_t_0042">
              <bqbiol:is>
                <rdf:Bag>
                  <rdf:li rdf:resource="urn:miriam:obo.chebi:CHEBI%3A29112"/>
                </rdf:Bag>
              </bqbiol:is>
            </rdf:Description>
          </rdf:RDF>
        </annotation>
      </speciesType>
      <speciesType metaid="metaid_t_0043" id="t_0043" name="1-(5-phospho-D-ribosyl)-5-[(5-phospho-D-ribosylamino)methylideneamino]imidazole-4-carboxamide" sboTerm="SBO:0000247">
        <notes>
          <body xmlns="http://www.w3.org/1999/xhtml">
            <p>formula:C15H21N5O15P2</p>
          </body>
        </notes>
        <annotation>
          <rdf:RDF>
            <rdf:Description rdf:about="#metaid_t_0043">
              <bqbiol:is>
                <rdf:Bag>
                  <rdf:li rdf:resource="urn:miriam:obo.chebi:CHEBI%3A18302"/>
                </rdf:Bag>
              </bqbiol:is>
            </rdf:Description>
          </rdf:RDF>
        </annotation>
      </speciesType>
      <speciesType metaid="metaid_t_0044" id="t_0044" name="1-(5-phosphoribosyl)-5&apos;-AMP" sboTerm="SBO:0000247">
        <notes>
          <body xmlns="http://www.w3.org/1999/xhtml">
            <p>formula:C15H19N5O14P2</p>
          </body>
        </notes>
        <annotation>
          <rdf:RDF>
            <rdf:Description rdf:about="#metaid_t_0044">
              <bqbiol:is>
                <rdf:Bag>
                  <rdf:li rdf:resource="urn:miriam:obo.chebi:CHEBI%3A37522"/>
                </rdf:Bag>
              </bqbiol:is>
            </rdf:Description>
          </rdf:RDF>
        </annotation>
      </speciesType>
      <speciesType metaid="metaid_t_0045" id="t_0045" name="1-(sn-glycero-3-phospho)-1D-myo-inositol" sboTerm="SBO:0000247">
        <notes>
          <body xmlns="http://www.w3.org/1999/xhtml">
            <p>formula:C9H18O11P</p>
          </body>
        </notes>
        <annotation>
          <rdf:RDF>
            <rdf:Description rdf:about="#metaid_t_0045">
              <bqbiol:is>
                <rdf:Bag>
                  <rdf:li rdf:resource="urn:miriam:obo.chebi:CHEBI%3A18321"/>
                </rdf:Bag>
              </bqbiol:is>
            </rdf:Description>
          </rdf:RDF>
        </annotation>
      </speciesType>
      <speciesType metaid="metaid_t_0046" id="t_0046" name="1-acyl-sn-glycerol 3-phosphate" sboTerm="SBO:0000247">
        <annotation>
          <rdf:RDF>
            <rdf:Description rdf:about="#metaid_t_0046">
              <bqbiol:is>
                <rdf:Bag>
                  <rdf:li rdf:resource="urn:miriam:obo.chebi:CHEBI%3A16975"/>
                </rdf:Bag>
              </bqbiol:is>
            </rdf:Description>
          </rdf:RDF>
        </annotation>
      </speciesType>
      <speciesType metaid="metaid_t_0047" id="t_0047" name="1-acylglycerophosphocholine" sboTerm="SBO:0000247">
        <annotation>
          <rdf:RDF>
            <rdf:Description rdf:about="#metaid_t_0047">
              <bqbiol:is>
                <rdf:Bag>
                  <rdf:li rdf:resource="urn:miriam:obo.chebi:CHEBI%3A11230"/>
                </rdf:Bag>
              </bqbiol:is>
            </rdf:Description>
          </rdf:RDF>
        </annotation>
      </speciesType>
      <speciesType metaid="metaid_t_0048" id="t_0048" name="1-C-(indol-3-yl)glycerol 3-phosphate" sboTerm="SBO:0000247">
        <notes>
          <body xmlns="http://www.w3.org/1999/xhtml">
            <p>formula:C11H12NO6P</p>
          </body>
        </notes>
        <annotation>
          <rdf:RDF>
            <rdf:Description rdf:about="#metaid_t_0048">
              <bqbiol:is>
                <rdf:Bag>
                  <rdf:li rdf:resource="urn:miriam:obo.chebi:CHEBI%3A18299"/>
                </rdf:Bag>
              </bqbiol:is>
            </rdf:Description>
          </rdf:RDF>
        </annotation>
      </speciesType>
      <speciesType metaid="metaid_t_0049" id="t_0049" name="1-methylnicotinamide" sboTerm="SBO:0000247">
        <annotation>
          <rdf:RDF>
            <rdf:Description rdf:about="#metaid_t_0049">
              <bqbiol:is>
                <rdf:Bag>
                  <rdf:li rdf:resource="urn:miriam:obo.chebi:CHEBI%3A16797"/>
                </rdf:Bag>
              </bqbiol:is>
            </rdf:Description>
          </rdf:RDF>
        </annotation>
      </speciesType>
      <speciesType metaid="metaid_t_0050" id="t_0050" name="1-phosphatidyl-1D-myo-inositol" sboTerm="SBO:0000247">
        <annotation>
          <rdf:RDF>
            <rdf:Description rdf:about="#metaid_t_0050">
              <bqbiol:is>
                <rdf:Bag>
                  <rdf:li rdf:resource="urn:miriam:obo.chebi:CHEBI%3A16749"/>
                </rdf:Bag>
              </bqbiol:is>
            </rdf:Description>
          </rdf:RDF>
        </annotation>
      </speciesType>
      <speciesType metaid="metaid_t_0051" id="t_0051" name="1-phosphatidyl-1D-myo-inositol 3,5-bisphosphate" sboTerm="SBO:0000247">
        <annotation>
          <rdf:RDF>
            <rdf:Description rdf:about="#metaid_t_0051">
              <bqbiol:is>
                <rdf:Bag>
                  <rdf:li rdf:resource="urn:miriam:obo.chebi:CHEBI%3A16851"/>
                </rdf:Bag>
              </bqbiol:is>
            </rdf:Description>
          </rdf:RDF>
        </annotation>
      </speciesType>
      <speciesType metaid="metaid_t_0052" id="t_0052" name="1-phosphatidyl-1D-myo-inositol 3-phosphate" sboTerm="SBO:0000247">
        <annotation>
          <rdf:RDF>
            <rdf:Description rdf:about="#metaid_t_0052">
              <bqbiol:is>
                <rdf:Bag>
                  <rdf:li rdf:resource="urn:miriam:obo.chebi:CHEBI%3A17283"/>
                </rdf:Bag>
              </bqbiol:is>
            </rdf:Description>
          </rdf:RDF>
        </annotation>
      </speciesType>
      <speciesType metaid="metaid_t_0053" id="t_0053" name="1-phosphatidyl-1D-myo-inositol 4,5-bisphosphate" sboTerm="SBO:0000247">
        <annotation>
          <rdf:RDF>
            <rdf:Description rdf:about="#metaid_t_0053">
              <bqbiol:is>
                <rdf:Bag>
                  <rdf:li rdf:resource="urn:miriam:obo.chebi:CHEBI%3A18348"/>
                </rdf:Bag>
              </bqbiol:is>
            </rdf:Description>
          </rdf:RDF>
        </annotation>
      </speciesType>
      <speciesType metaid="metaid_t_0054" id="t_0054" name="1-phosphatidyl-1D-myo-inositol 4-phosphate" sboTerm="SBO:0000247">
        <annotation>
          <rdf:RDF>
            <rdf:Description rdf:about="#metaid_t_0054">
              <bqbiol:is>
                <rdf:Bag>
                  <rdf:li rdf:resource="urn:miriam:obo.chebi:CHEBI%3A17526"/>
                </rdf:Bag>
              </bqbiol:is>
            </rdf:Description>
          </rdf:RDF>
        </annotation>
      </speciesType>
      <speciesType metaid="metaid_t_0055" id="t_0055" name="1-pyrroline-3-hydroxy-5-carboxylic acid" sboTerm="SBO:0000247">
        <notes>
          <body xmlns="http://www.w3.org/1999/xhtml">
            <p>formula:C5H6NO3</p>
          </body>
        </notes>
        <annotation>
          <rdf:RDF>
            <rdf:Description rdf:about="#metaid_t_0055">
              <bqbiol:is>
                <rdf:Bag>
                  <rdf:li rdf:resource="urn:miriam:obo.chebi:CHEBI%3A27391"/>
                </rdf:Bag>
              </bqbiol:is>
            </rdf:Description>
          </rdf:RDF>
        </annotation>
      </speciesType>
      <speciesType metaid="metaid_t_0056" id="t_0056" name="1-pyrroline-5-carboxylate" sboTerm="SBO:0000247">
        <annotation>
          <rdf:RDF>
            <rdf:Description rdf:about="#metaid_t_0056">
              <bqbiol:is>
                <rdf:Bag>
                  <rdf:li rdf:resource="urn:miriam:obo.chebi:CHEBI%3A15893"/>
                </rdf:Bag>
              </bqbiol:is>
            </rdf:Description>
          </rdf:RDF>
        </annotation>
      </speciesType>
      <speciesType metaid="metaid_t_0057" id="t_0057" name="10-formyltetrahydrofolic acid" sboTerm="SBO:0000247">
        <notes>
          <body xmlns="http://www.w3.org/1999/xhtml">
            <p>formula:C20H21N7O7</p>
          </body>
        </notes>
        <annotation>
          <rdf:RDF>
            <rdf:Description rdf:about="#metaid_t_0057">
              <bqbiol:is>
                <rdf:Bag>
                  <rdf:li rdf:resource="urn:miriam:obo.chebi:CHEBI%3A15637"/>
                </rdf:Bag>
              </bqbiol:is>
            </rdf:Description>
          </rdf:RDF>
        </annotation>
      </speciesType>
      <speciesType metaid="metaid_t_0058" id="t_0058" name="14-demethyllanosterol" sboTerm="SBO:0000247">
        <annotation>
          <rdf:RDF>
            <rdf:Description rdf:about="#metaid_t_0058">
              <bqbiol:is>
                <rdf:Bag>
                  <rdf:li rdf:resource="urn:miriam:obo.chebi:CHEBI%3A18364"/>
                </rdf:Bag>
              </bqbiol:is>
            </rdf:Description>
          </rdf:RDF>
        </annotation>
      </speciesType>
      <speciesType metaid="metaid_t_0059" id="t_0059" name="1D-myo-inositol 1,3,4,5-tetrakisphosphate" sboTerm="SBO:0000247">
        <annotation>
          <rdf:RDF>
            <rdf:Description rdf:about="#metaid_t_0059">
              <bqbiol:is>
                <rdf:Bag>
                  <rdf:li rdf:resource="urn:miriam:obo.chebi:CHEBI%3A16783"/>
                </rdf:Bag>
              </bqbiol:is>
            </rdf:Description>
          </rdf:RDF>
        </annotation>
      </speciesType>
      <speciesType metaid="metaid_t_0060" id="t_0060" name="1D-myo-inositol 1,4,5,6-tetrakisphosphate" sboTerm="SBO:0000247">
        <annotation>
          <rdf:RDF>
            <rdf:Description rdf:about="#metaid_t_0060">
              <bqbiol:is>
                <rdf:Bag>
                  <rdf:li rdf:resource="urn:miriam:obo.chebi:CHEBI%3A16067"/>
                </rdf:Bag>
              </bqbiol:is>
            </rdf:Description>
          </rdf:RDF>
        </annotation>
      </speciesType>
      <speciesType metaid="metaid_t_0061" id="t_0061" name="1D-myo-inositol 1,4,5-trisphosphate" sboTerm="SBO:0000247">
        <annotation>
          <rdf:RDF>
            <rdf:Description rdf:about="#metaid_t_0061">
              <bqbiol:is>
                <rdf:Bag>
                  <rdf:li rdf:resource="urn:miriam:obo.chebi:CHEBI%3A16595"/>
                </rdf:Bag>
              </bqbiol:is>
            </rdf:Description>
          </rdf:RDF>
        </annotation>
      </speciesType>
      <speciesType metaid="metaid_t_0062" id="t_0062" name="1D-myo-inositol 1-phosphate" sboTerm="SBO:0000247">
        <notes>
          <body xmlns="http://www.w3.org/1999/xhtml">
            <p>formula:C6H11O9P</p>
          </body>
        </notes>
        <annotation>
          <rdf:RDF>
            <rdf:Description rdf:about="#metaid_t_0062">
              <bqbiol:is>
                <rdf:Bag>
                  <rdf:li rdf:resource="urn:miriam:obo.chebi:CHEBI%3A18297"/>
                </rdf:Bag>
              </bqbiol:is>
            </rdf:Description>
          </rdf:RDF>
        </annotation>
      </speciesType>
      <speciesType metaid="metaid_t_0063" id="t_0063" name="1D-myo-inositol 3-phosphate" sboTerm="SBO:0000247">
        <annotation>
          <rdf:RDF>
            <rdf:Description rdf:about="#metaid_t_0063">
              <bqbiol:is>
                <rdf:Bag>
                  <rdf:li rdf:resource="urn:miriam:obo.chebi:CHEBI%3A18169"/>
                </rdf:Bag>
              </bqbiol:is>
            </rdf:Description>
          </rdf:RDF>
        </annotation>
      </speciesType>
      <speciesType metaid="metaid_t_0064" id="t_0064" name="1D-myo-inositol 4,5-bisphosphate" sboTerm="SBO:0000247">
        <annotation>
          <rdf:RDF>
            <rdf:Description rdf:about="#metaid_t_0064">
              <bqbiol:is>
                <rdf:Bag>
                  <rdf:li rdf:resource="urn:miriam:obo.chebi:CHEBI%3A18156"/>
                </rdf:Bag>
              </bqbiol:is>
            </rdf:Description>
          </rdf:RDF>
        </annotation>
      </speciesType>
      <speciesType metaid="metaid_t_0065" id="t_0065" name="2&apos;,3&apos;-cyclic AMP" sboTerm="SBO:0000247">
        <notes>
          <body xmlns="http://www.w3.org/1999/xhtml">
            <p>formula:C10H11N5O6P</p>
          </body>
        </notes>
        <annotation>
          <rdf:RDF>
            <rdf:Description rdf:about="#metaid_t_0065">
              <bqbiol:is>
                <rdf:Bag>
                  <rdf:li rdf:resource="urn:miriam:obo.chebi:CHEBI%3A27844"/>
                </rdf:Bag>
              </bqbiol:is>
            </rdf:Description>
          </rdf:RDF>
        </annotation>
      </speciesType>
      <speciesType metaid="metaid_t_0066" id="t_0066" name="2&apos;-deoxyadenosine" sboTerm="SBO:0000247">
        <annotation>
          <rdf:RDF>
            <rdf:Description rdf:about="#metaid_t_0066">
              <bqbiol:is>
                <rdf:Bag>
                  <rdf:li rdf:resource="urn:miriam:obo.chebi:CHEBI%3A17256"/>
                </rdf:Bag>
              </bqbiol:is>
            </rdf:Description>
          </rdf:RDF>
        </annotation>
      </speciesType>
      <speciesType metaid="metaid_t_0067" id="t_0067" name="2&apos;-deoxycytidine" sboTerm="SBO:0000247">
        <annotation>
          <rdf:RDF>
            <rdf:Description rdf:about="#metaid_t_0067">
              <bqbiol:is>
                <rdf:Bag>
                  <rdf:li rdf:resource="urn:miriam:obo.chebi:CHEBI%3A15698"/>
                </rdf:Bag>
              </bqbiol:is>
            </rdf:Description>
          </rdf:RDF>
        </annotation>
      </speciesType>
      <speciesType metaid="metaid_t_0068" id="t_0068" name="2&apos;-deoxyguanosine" sboTerm="SBO:0000247">
        <annotation>
          <rdf:RDF>
            <rdf:Description rdf:about="#metaid_t_0068">
              <bqbiol:is>
                <rdf:Bag>
                  <rdf:li rdf:resource="urn:miriam:obo.chebi:CHEBI%3A17172"/>
                </rdf:Bag>
              </bqbiol:is>
            </rdf:Description>
          </rdf:RDF>
        </annotation>
      </speciesType>
      <speciesType metaid="metaid_t_0069" id="t_0069" name="2&apos;-deoxyinosine" sboTerm="SBO:0000247">
        <annotation>
          <rdf:RDF>
            <rdf:Description rdf:about="#metaid_t_0069">
              <bqbiol:is>
                <rdf:Bag>
                  <rdf:li rdf:resource="urn:miriam:obo.chebi:CHEBI%3A28997"/>
                </rdf:Bag>
              </bqbiol:is>
            </rdf:Description>
          </rdf:RDF>
        </annotation>
      </speciesType>
      <speciesType metaid="metaid_t_0070" id="t_0070" name="2&apos;-deoxyuridine" sboTerm="SBO:0000247">
        <annotation>
          <rdf:RDF>
            <rdf:Description rdf:about="#metaid_t_0070">
              <bqbiol:is>
                <rdf:Bag>
                  <rdf:li rdf:resource="urn:miriam:obo.chebi:CHEBI%3A16450"/>
                </rdf:Bag>
              </bqbiol:is>
            </rdf:Description>
          </rdf:RDF>
        </annotation>
      </speciesType>
      <speciesType metaid="metaid_t_0071" id="t_0071" name="2,3-bisphospho-D-glyceric acid" sboTerm="SBO:0000247">
        <notes>
          <body xmlns="http://www.w3.org/1999/xhtml">
            <p>formula:C3H3O10P2</p>
          </body>
        </notes>
        <annotation>
          <rdf:RDF>
            <rdf:Description rdf:about="#metaid_t_0071">
              <bqbiol:is>
                <rdf:Bag>
                  <rdf:li rdf:resource="urn:miriam:obo.chebi:CHEBI%3A17720"/>
                </rdf:Bag>
              </bqbiol:is>
            </rdf:Description>
          </rdf:RDF>
        </annotation>
      </speciesType>
      <speciesType metaid="metaid_t_0072" id="t_0072" name="2,5-diamino-4-hydroxy-6-(5-phosphoribosylamino)pyrimidine" sboTerm="SBO:0000247">
        <notes>
          <body xmlns="http://www.w3.org/1999/xhtml">
            <p>formula:C9H14N5O8P</p>
          </body>
        </notes>
        <annotation>
          <rdf:RDF>
            <rdf:Description rdf:about="#metaid_t_0072">
              <bqbiol:is>
                <rdf:Bag>
                  <rdf:li rdf:resource="urn:miriam:obo.chebi:CHEBI%3A29114"/>
                </rdf:Bag>
              </bqbiol:is>
            </rdf:Description>
          </rdf:RDF>
        </annotation>
      </speciesType>
      <speciesType metaid="metaid_t_0073" id="t_0073" name="2,5-diamino-6-(5-phosphono)ribitylamino-4(3H)-pyrimidinone" sboTerm="SBO:0000247">
        <notes>
          <body xmlns="http://www.w3.org/1999/xhtml">
            <p>formula:C9H16N5O8P</p>
          </body>
        </notes>
        <annotation>
          <rdf:RDF>
            <rdf:Description rdf:about="#metaid_t_0073">
              <bqbiol:is>
                <rdf:Bag>
                  <rdf:li rdf:resource="urn:miriam:obo.chebi:CHEBI%3A52957"/>
                </rdf:Bag>
              </bqbiol:is>
            </rdf:Description>
          </rdf:RDF>
        </annotation>
      </speciesType>
      <speciesType metaid="metaid_t_0074" id="t_0074" name="2-(3-amino-3-carboxypropyl)-L-histidine" sboTerm="SBO:0000247">
        <annotation>
          <rdf:RDF>
            <rdf:Description rdf:about="#metaid_t_0074">
              <bqbiol:is>
                <rdf:Bag>
                  <rdf:li rdf:resource="urn:miriam:obo.chebi:CHEBI%3A17144"/>
                </rdf:Bag>
              </bqbiol:is>
            </rdf:Description>
          </rdf:RDF>
        </annotation>
      </speciesType>
      <speciesType metaid="metaid_t_0075" id="t_0075" name="2-[3-carboxy-3-(methylammonio)propyl]-L-histidine" sboTerm="SBO:0000247">
        <notes>
          <body xmlns="http://www.w3.org/1999/xhtml">
            <p>formula:C11H18N4O4</p>
          </body>
        </notes>
        <annotation>
          <rdf:RDF>
            <rdf:Description rdf:about="#metaid_t_0075">
              <bqbiol:is>
                <rdf:Bag>
                  <rdf:li rdf:resource="urn:miriam:obo.chebi:CHEBI%3A16475"/>
                </rdf:Bag>
              </bqbiol:is>
            </rdf:Description>
          </rdf:RDF>
        </annotation>
      </speciesType>
      <speciesType metaid="metaid_t_0076" id="t_0076" name="2-acetamido-5-oxopentanoate" sboTerm="SBO:0000247">
        <annotation>
          <rdf:RDF>
            <rdf:Description rdf:about="#metaid_t_0076">
              <bqbiol:is>
                <rdf:Bag>
                  <rdf:li rdf:resource="urn:miriam:obo.chebi:CHEBI%3A29123"/>
                </rdf:Bag>
              </bqbiol:is>
            </rdf:Description>
          </rdf:RDF>
        </annotation>
      </speciesType>
      <speciesType metaid="metaid_t_0077" id="t_0077" name="2-acetyllactic acid" sboTerm="SBO:0000247">
        <notes>
          <body xmlns="http://www.w3.org/1999/xhtml">
            <p>formula:C5H7O4</p>
          </body>
        </notes>
        <annotation>
          <rdf:RDF>
            <rdf:Description rdf:about="#metaid_t_0077">
              <bqbiol:is>
                <rdf:Bag>
                  <rdf:li rdf:resource="urn:miriam:obo.chebi:CHEBI%3A16444"/>
                </rdf:Bag>
              </bqbiol:is>
            </rdf:Description>
          </rdf:RDF>
        </annotation>
      </speciesType>
      <speciesType metaid="metaid_t_0078" id="t_0078" name="2-amino-3-(3-oxoprop-1-enyl)but-2-enedioate" sboTerm="SBO:0000247">
        <notes>
          <body xmlns="http://www.w3.org/1999/xhtml">
            <p>formula:C7H6NO5</p>
          </body>
        </notes>
        <annotation>
          <rdf:RDF>
            <rdf:Description rdf:about="#metaid_t_0078">
              <bqbiol:is>
                <rdf:Bag>
                  <rdf:li rdf:resource="urn:miriam:obo.chebi:CHEBI%3A29044"/>
                </rdf:Bag>
              </bqbiol:is>
            </rdf:Description>
          </rdf:RDF>
        </annotation>
      </speciesType>
      <speciesType metaid="metaid_t_0079" id="t_0079" name="2-amino-6-(hydroxymethyl)-7,8-dihydropteridin-4-ol" sboTerm="SBO:0000247">
        <annotation>
          <rdf:RDF>
            <rdf:Description rdf:about="#metaid_t_0079">
              <bqbiol:is>
                <rdf:Bag>
                  <rdf:li rdf:resource="urn:miriam:obo.chebi:CHEBI%3A17083"/>
                </rdf:Bag>
              </bqbiol:is>
            </rdf:Description>
          </rdf:RDF>
        </annotation>
      </speciesType>
      <speciesType metaid="metaid_t_0080" id="t_0080" name="2-dehydropantoate" sboTerm="SBO:0000247">
        <annotation>
          <rdf:RDF>
            <rdf:Description rdf:about="#metaid_t_0080">
              <bqbiol:is>
                <rdf:Bag>
                  <rdf:li rdf:resource="urn:miriam:obo.chebi:CHEBI%3A11561"/>
                </rdf:Bag>
              </bqbiol:is>
            </rdf:Description>
          </rdf:RDF>
        </annotation>
      </speciesType>
      <speciesType metaid="metaid_t_0081" id="t_0081" name="2-deoxy-D-ribofuranose 1-phosphate" sboTerm="SBO:0000247">
        <notes>
          <body xmlns="http://www.w3.org/1999/xhtml">
            <p>formula:C5H9O7P</p>
          </body>
        </notes>
        <annotation>
          <rdf:RDF>
            <rdf:Description rdf:about="#metaid_t_0081">
              <bqbiol:is>
                <rdf:Bag>
                  <rdf:li rdf:resource="urn:miriam:obo.chebi:CHEBI%3A28542"/>
                </rdf:Bag>
              </bqbiol:is>
            </rdf:Description>
          </rdf:RDF>
        </annotation>
      </speciesType>
      <speciesType metaid="metaid_t_0082" id="t_0082" name="2-deoxy-D-ribose" sboTerm="SBO:0000247">
        <annotation>
          <rdf:RDF>
            <rdf:Description rdf:about="#metaid_t_0082">
              <bqbiol:is>
                <rdf:Bag>
                  <rdf:li rdf:resource="urn:miriam:obo.chebi:CHEBI%3A28816"/>
                </rdf:Bag>
              </bqbiol:is>
            </rdf:Description>
          </rdf:RDF>
        </annotation>
      </speciesType>
      <speciesType metaid="metaid_t_0083" id="t_0083" name="2-deoxy-D-ribose 5-phosphate" sboTerm="SBO:0000247">
        <notes>
          <body xmlns="http://www.w3.org/1999/xhtml">
            <p>formula:C5H9O7P</p>
          </body>
        </notes>
        <annotation>
          <rdf:RDF>
            <rdf:Description rdf:about="#metaid_t_0083">
              <bqbiol:is>
                <rdf:Bag>
                  <rdf:li rdf:resource="urn:miriam:obo.chebi:CHEBI%3A16132"/>
                </rdf:Bag>
              </bqbiol:is>
            </rdf:Description>
          </rdf:RDF>
        </annotation>
      </speciesType>
      <speciesType metaid="metaid_t_0084" id="t_0084" name="2-formamido-N(1)-(5-phospho-D-ribosyl)acetamidine" sboTerm="SBO:0000247">
        <notes>
          <body xmlns="http://www.w3.org/1999/xhtml">
            <p>formula:C8H15N3O8P</p>
          </body>
        </notes>
        <annotation>
          <rdf:RDF>
            <rdf:Description rdf:about="#metaid_t_0084">
              <bqbiol:is>
                <rdf:Bag>
                  <rdf:li rdf:resource="urn:miriam:obo.chebi:CHEBI%3A18413"/>
                </rdf:Bag>
              </bqbiol:is>
            </rdf:Description>
          </rdf:RDF>
        </annotation>
      </speciesType>
      <speciesType metaid="metaid_t_0085" id="t_0085" name="2-hexaprenyl-5-hydroxy-6-methoxy-3-methyl-1,4-benzoquinone" sboTerm="SBO:0000247">
        <annotation>
          <rdf:RDF>
            <rdf:Description rdf:about="#metaid_t_0085">
              <bqbiol:is>
                <rdf:Bag>
                  <rdf:li rdf:resource="urn:miriam:obo.chebi:CHEBI%3A28753"/>
                </rdf:Bag>
              </bqbiol:is>
            </rdf:Description>
          </rdf:RDF>
        </annotation>
      </speciesType>
      <speciesType metaid="metaid_t_0086" id="t_0086" name="2-hexaprenyl-6-methoxy-1,4-benzoquinone" sboTerm="SBO:0000247">
        <annotation>
          <rdf:RDF>
            <rdf:Description rdf:about="#metaid_t_0086">
              <bqbiol:is>
                <rdf:Bag>
                  <rdf:li rdf:resource="urn:miriam:obo.chebi:CHEBI%3A27752"/>
                </rdf:Bag>
              </bqbiol:is>
            </rdf:Description>
          </rdf:RDF>
        </annotation>
      </speciesType>
      <speciesType metaid="metaid_t_0087" id="t_0087" name="2-hexaprenyl-6-methoxy-3-methyl-1,4-benzoquinone" sboTerm="SBO:0000247">
        <annotation>
          <rdf:RDF>
            <rdf:Description rdf:about="#metaid_t_0087">
              <bqbiol:is>
                <rdf:Bag>
                  <rdf:li rdf:resource="urn:miriam:obo.chebi:CHEBI%3A28711"/>
                </rdf:Bag>
              </bqbiol:is>
            </rdf:Description>
          </rdf:RDF>
        </annotation>
      </speciesType>
      <speciesType metaid="metaid_t_0088" id="t_0088" name="2-hexaprenyl-6-methoxyphenol" sboTerm="SBO:0000247">
        <annotation>
          <rdf:RDF>
            <rdf:Description rdf:about="#metaid_t_0088">
              <bqbiol:is>
                <rdf:Bag>
                  <rdf:li rdf:resource="urn:miriam:obo.chebi:CHEBI%3A1109"/>
                </rdf:Bag>
              </bqbiol:is>
            </rdf:Description>
          </rdf:RDF>
        </annotation>
      </speciesType>
      <speciesType metaid="metaid_t_0089" id="t_0089" name="2-hydroxy-3-oxobutyl phosphate" sboTerm="SBO:0000247">
        <notes>
          <body xmlns="http://www.w3.org/1999/xhtml">
            <p>formula:C4H7O6P</p>
          </body>
        </notes>
        <annotation>
          <rdf:RDF>
            <rdf:Description rdf:about="#metaid_t_0089">
              <bqbiol:is>
                <rdf:Bag>
                  <rdf:li rdf:resource="urn:miriam:obo.chebi:CHEBI%3A50606"/>
                </rdf:Bag>
              </bqbiol:is>
            </rdf:Description>
          </rdf:RDF>
        </annotation>
      </speciesType>
      <speciesType metaid="metaid_t_0090" id="t_0090" name="2-hydroxybutyric acid" sboTerm="SBO:0000247">
        <notes>
          <body xmlns="http://www.w3.org/1999/xhtml">
            <p>formula:C4H7O3</p>
          </body>
        </notes>
        <annotation>
          <rdf:RDF>
            <rdf:Description rdf:about="#metaid_t_0090">
              <bqbiol:is>
                <rdf:Bag>
                  <rdf:li rdf:resource="urn:miriam:obo.chebi:CHEBI%3A1148"/>
                </rdf:Bag>
              </bqbiol:is>
            </rdf:Description>
          </rdf:RDF>
        </annotation>
      </speciesType>
      <speciesType metaid="metaid_t_0091" id="t_0091" name="2-hydroxyhexadecanal" sboTerm="SBO:0000247">
        <annotation>
          <rdf:RDF>
            <rdf:Description rdf:about="#metaid_t_0091">
              <bqbiol:is>
                <rdf:Bag>
                  <rdf:li rdf:resource="urn:miriam:obo.chebi:CHEBI%3A50626"/>
                </rdf:Bag>
              </bqbiol:is>
            </rdf:Description>
          </rdf:RDF>
        </annotation>
      </speciesType>
      <speciesType metaid="metaid_t_0092" id="t_0092" name="2-isopropylmalate(2-)" sboTerm="SBO:0000247">
        <annotation>
          <rdf:RDF>
            <rdf:Description rdf:about="#metaid_t_0092">
              <bqbiol:is>
                <rdf:Bag>
                  <rdf:li rdf:resource="urn:miriam:obo.chebi:CHEBI%3A35129"/>
                </rdf:Bag>
              </bqbiol:is>
            </rdf:Description>
          </rdf:RDF>
        </annotation>
      </speciesType>
      <speciesType metaid="metaid_t_0093" id="t_0093" name="2-isopropylmaleic acid" sboTerm="SBO:0000247">
        <notes>
          <body xmlns="http://www.w3.org/1999/xhtml">
            <p>formula:C7H8O4</p>
          </body>
        </notes>
        <annotation>
          <rdf:RDF>
            <rdf:Description rdf:about="#metaid_t_0093">
              <bqbiol:is>
                <rdf:Bag>
                  <rdf:li rdf:resource="urn:miriam:obo.chebi:CHEBI%3A17275"/>
                </rdf:Bag>
              </bqbiol:is>
            </rdf:Description>
          </rdf:RDF>
        </annotation>
      </speciesType>
      <speciesType metaid="metaid_t_0094" id="t_0094" name="2-methylbutan-1-ol" sboTerm="SBO:0000247">
        <annotation>
          <rdf:RDF>
            <rdf:Description rdf:about="#metaid_t_0094">
              <bqbiol:is>
                <rdf:Bag>
                  <rdf:li rdf:resource="urn:miriam:obo.chebi:CHEBI%3A48945"/>
                </rdf:Bag>
              </bqbiol:is>
            </rdf:Description>
          </rdf:RDF>
        </annotation>
      </speciesType>
      <speciesType metaid="metaid_t_0095" id="t_0095" name="2-methylbutanal" sboTerm="SBO:0000247">
        <annotation>
          <rdf:RDF>
            <rdf:Description rdf:about="#metaid_t_0095">
              <bqbiol:is>
                <rdf:Bag>
                  <rdf:li rdf:resource="urn:miriam:obo.chebi:CHEBI%3A16182"/>
                </rdf:Bag>
              </bqbiol:is>
            </rdf:Description>
          </rdf:RDF>
        </annotation>
      </speciesType>
      <speciesType metaid="metaid_t_0096" id="t_0096" name="2-methylbutyl acetate" sboTerm="SBO:0000247">
        <annotation>
          <rdf:RDF>
            <rdf:Description rdf:about="#metaid_t_0096">
              <bqbiol:is>
                <rdf:Bag>
                  <rdf:li rdf:resource="urn:miriam:obo.chebi:CHEBI%3A50585"/>
                </rdf:Bag>
              </bqbiol:is>
            </rdf:Description>
          </rdf:RDF>
        </annotation>
      </speciesType>
      <speciesType metaid="metaid_t_0097" id="t_0097" name="2-methylcitrate(3-)" sboTerm="SBO:0000247">
        <annotation>
          <rdf:RDF>
            <rdf:Description rdf:about="#metaid_t_0097">
              <bqbiol:is>
                <rdf:Bag>
                  <rdf:li rdf:resource="urn:miriam:obo.chebi:CHEBI%3A15598"/>
                </rdf:Bag>
              </bqbiol:is>
            </rdf:Description>
          </rdf:RDF>
        </annotation>
      </speciesType>
      <speciesType metaid="metaid_t_0098" id="t_0098" name="2-oxaloglutaric acid" sboTerm="SBO:0000247">
        <notes>
          <body xmlns="http://www.w3.org/1999/xhtml">
            <p>formula:C7H5O7</p>
          </body>
        </notes>
        <annotation>
          <rdf:RDF>
            <rdf:Description rdf:about="#metaid_t_0098">
              <bqbiol:is>
                <rdf:Bag>
                  <rdf:li rdf:resource="urn:miriam:obo.chebi:CHEBI%3A7814"/>
                </rdf:Bag>
              </bqbiol:is>
            </rdf:Description>
          </rdf:RDF>
        </annotation>
      </speciesType>
      <speciesType metaid="metaid_t_0099" id="t_0099" name="2-oxoadipic acid" sboTerm="SBO:0000247">
        <notes>
          <body xmlns="http://www.w3.org/1999/xhtml">
            <p>formula:C6H6O5</p>
          </body>
        </notes>
        <annotation>
          <rdf:RDF>
            <rdf:Description rdf:about="#metaid_t_0099">
              <bqbiol:is>
                <rdf:Bag>
                  <rdf:li rdf:resource="urn:miriam:obo.chebi:CHEBI%3A15753"/>
                </rdf:Bag>
              </bqbiol:is>
            </rdf:Description>
          </rdf:RDF>
        </annotation>
      </speciesType>
      <speciesType metaid="metaid_t_0100" id="t_0100" name="2-oxobutanoate" sboTerm="SBO:0000247">
        <annotation>
          <rdf:RDF>
            <rdf:Description rdf:about="#metaid_t_0100">
              <bqbiol:is>
                <rdf:Bag>
                  <rdf:li rdf:resource="urn:miriam:obo.chebi:CHEBI%3A16763"/>
                </rdf:Bag>
              </bqbiol:is>
            </rdf:Description>
          </rdf:RDF>
        </annotation>
      </speciesType>
      <speciesType metaid="metaid_t_0101" id="t_0101" name="2-oxoglutarate" sboTerm="SBO:0000247">
        <annotation>
          <rdf:RDF>
            <rdf:Description rdf:about="#metaid_t_0101">
              <bqbiol:is>
                <rdf:Bag>
                  <rdf:li rdf:resource="urn:miriam:obo.chebi:CHEBI%3A16810"/>
                </rdf:Bag>
              </bqbiol:is>
            </rdf:Description>
          </rdf:RDF>
        </annotation>
      </speciesType>
      <speciesType metaid="metaid_t_0102" id="t_0102" name="2-phenylethanol" sboTerm="SBO:0000247">
        <annotation>
          <rdf:RDF>
            <rdf:Description rdf:about="#metaid_t_0102">
              <bqbiol:is>
                <rdf:Bag>
                  <rdf:li rdf:resource="urn:miriam:obo.chebi:CHEBI%3A49000"/>
                </rdf:Bag>
              </bqbiol:is>
            </rdf:Description>
          </rdf:RDF>
        </annotation>
      </speciesType>
      <speciesType metaid="metaid_t_0103" id="t_0103" name="2-phospho-D-glyceric acid" sboTerm="SBO:0000247">
        <notes>
          <body xmlns="http://www.w3.org/1999/xhtml">
            <p>formula:C3H4O7P</p>
          </body>
        </notes>
        <annotation>
          <rdf:RDF>
            <rdf:Description rdf:about="#metaid_t_0103">
              <bqbiol:is>
                <rdf:Bag>
                  <rdf:li rdf:resource="urn:miriam:obo.chebi:CHEBI%3A17835"/>
                </rdf:Bag>
              </bqbiol:is>
            </rdf:Description>
          </rdf:RDF>
        </annotation>
      </speciesType>
      <speciesType metaid="metaid_t_0104" id="t_0104" name="2-trans,6-trans,10-trans-geranylgeranyl diphosphate" sboTerm="SBO:0000247">
        <notes>
          <body xmlns="http://www.w3.org/1999/xhtml">
            <p>formula:C20H33O7P2</p>
          </body>
        </notes>
        <annotation>
          <rdf:RDF>
            <rdf:Description rdf:about="#metaid_t_0104">
              <bqbiol:is>
                <rdf:Bag>
                  <rdf:li rdf:resource="urn:miriam:obo.chebi:CHEBI%3A48861"/>
                </rdf:Bag>
              </bqbiol:is>
            </rdf:Description>
          </rdf:RDF>
        </annotation>
      </speciesType>
      <speciesType metaid="metaid_t_0105" id="t_0105" name="2-trans,6-trans-farnesyl diphosphate" sboTerm="SBO:0000247">
        <notes>
          <body xmlns="http://www.w3.org/1999/xhtml">
            <p>formula:C15H25O7P2</p>
          </body>
        </notes>
        <annotation>
          <rdf:RDF>
            <rdf:Description rdf:about="#metaid_t_0105">
              <bqbiol:is>
                <rdf:Bag>
                  <rdf:li rdf:resource="urn:miriam:obo.chebi:CHEBI%3A17407"/>
                </rdf:Bag>
              </bqbiol:is>
            </rdf:Description>
          </rdf:RDF>
        </annotation>
      </speciesType>
      <speciesType metaid="metaid_t_0106" id="t_0106" name="3&apos;,5&apos;-cyclic AMP" sboTerm="SBO:0000247">
        <notes>
          <body xmlns="http://www.w3.org/1999/xhtml">
            <p>formula:C10H11N5O6P</p>
          </body>
        </notes>
        <annotation>
          <rdf:RDF>
            <rdf:Description rdf:about="#metaid_t_0106">
              <bqbiol:is>
                <rdf:Bag>
                  <rdf:li rdf:resource="urn:miriam:obo.chebi:CHEBI%3A17489"/>
                </rdf:Bag>
              </bqbiol:is>
            </rdf:Description>
          </rdf:RDF>
        </annotation>
      </speciesType>
      <speciesType metaid="metaid_t_0107" id="t_0107" name="3&apos;,5&apos;-cyclic CMP" sboTerm="SBO:0000247">
        <notes>
          <body xmlns="http://www.w3.org/1999/xhtml">
            <p>formula:C9H11N3O7P</p>
          </body>
        </notes>
        <annotation>
          <rdf:RDF>
            <rdf:Description rdf:about="#metaid_t_0107">
              <bqbiol:is>
                <rdf:Bag>
                  <rdf:li rdf:resource="urn:miriam:obo.chebi:CHEBI%3A17065"/>
                </rdf:Bag>
              </bqbiol:is>
            </rdf:Description>
          </rdf:RDF>
        </annotation>
      </speciesType>
      <speciesType metaid="metaid_t_0108" id="t_0108" name="3&apos;,5&apos;-cyclic dAMP" sboTerm="SBO:0000247">
        <notes>
          <body xmlns="http://www.w3.org/1999/xhtml">
            <p>formula:C10H11N5O5P</p>
          </body>
        </notes>
        <annotation>
          <rdf:RDF>
            <rdf:Description rdf:about="#metaid_t_0108">
              <bqbiol:is>
                <rdf:Bag>
                  <rdf:li rdf:resource="urn:miriam:obo.chebi:CHEBI%3A28074"/>
                </rdf:Bag>
              </bqbiol:is>
            </rdf:Description>
          </rdf:RDF>
        </annotation>
      </speciesType>
      <speciesType metaid="metaid_t_0109" id="t_0109" name="3&apos;,5&apos;-cyclic GMP" sboTerm="SBO:0000247">
        <notes>
          <body xmlns="http://www.w3.org/1999/xhtml">
            <p>formula:C10H11N5O7P</p>
          </body>
        </notes>
        <annotation>
          <rdf:RDF>
            <rdf:Description rdf:about="#metaid_t_0109">
              <bqbiol:is>
                <rdf:Bag>
                  <rdf:li rdf:resource="urn:miriam:obo.chebi:CHEBI%3A16356"/>
                </rdf:Bag>
              </bqbiol:is>
            </rdf:Description>
          </rdf:RDF>
        </annotation>
      </speciesType>
      <speciesType metaid="metaid_t_0110" id="t_0110" name="3&apos;,5&apos;-cyclic IMP" sboTerm="SBO:0000247">
        <notes>
          <body xmlns="http://www.w3.org/1999/xhtml">
            <p>formula:C10H10N4O7P</p>
          </body>
        </notes>
        <annotation>
          <rdf:RDF>
            <rdf:Description rdf:about="#metaid_t_0110">
              <bqbiol:is>
                <rdf:Bag>
                  <rdf:li rdf:resource="urn:miriam:obo.chebi:CHEBI%3A27541"/>
                </rdf:Bag>
              </bqbiol:is>
            </rdf:Description>
          </rdf:RDF>
        </annotation>
      </speciesType>
      <speciesType metaid="metaid_t_0111" id="t_0111" name="3&apos;-dephospho-CoA" sboTerm="SBO:0000247">
        <notes>
          <body xmlns="http://www.w3.org/1999/xhtml">
            <p>formula:C21H33N7O13P2S</p>
          </body>
        </notes>
        <annotation>
          <rdf:RDF>
            <rdf:Description rdf:about="#metaid_t_0111">
              <bqbiol:is>
                <rdf:Bag>
                  <rdf:li rdf:resource="urn:miriam:obo.chebi:CHEBI%3A15468"/>
                </rdf:Bag>
              </bqbiol:is>
            </rdf:Description>
          </rdf:RDF>
        </annotation>
      </speciesType>
      <speciesType metaid="metaid_t_0112" id="t_0112" name="3&apos;-phospho-5&apos;-adenylyl sulfate" sboTerm="SBO:0000247">
        <notes>
          <body xmlns="http://www.w3.org/1999/xhtml">
            <p>formula:C10H11N5O13P2S</p>
          </body>
        </notes>
        <annotation>
          <rdf:RDF>
            <rdf:Description rdf:about="#metaid_t_0112">
              <bqbiol:is>
                <rdf:Bag>
                  <rdf:li rdf:resource="urn:miriam:obo.chebi:CHEBI%3A17980"/>
                </rdf:Bag>
              </bqbiol:is>
            </rdf:Description>
          </rdf:RDF>
        </annotation>
      </speciesType>
      <speciesType metaid="metaid_t_0113" id="t_0113" name="3-(3-sn-phosphatidyl)-sn-glycerol 1-phosphate" sboTerm="SBO:0000247">
        <annotation>
          <rdf:RDF>
            <rdf:Description rdf:about="#metaid_t_0113">
              <bqbiol:is>
                <rdf:Bag>
                  <rdf:li rdf:resource="urn:miriam:obo.chebi:CHEBI%3A37393"/>
                </rdf:Bag>
              </bqbiol:is>
            </rdf:Description>
          </rdf:RDF>
        </annotation>
      </speciesType>
      <speciesType metaid="metaid_t_0114" id="t_0114" name="3-(4-hydroxyphenyl)lactate" sboTerm="SBO:0000247">
        <annotation>
          <rdf:RDF>
            <rdf:Description rdf:about="#metaid_t_0114">
              <bqbiol:is>
                <rdf:Bag>
                  <rdf:li rdf:resource="urn:miriam:obo.chebi:CHEBI%3A36659"/>
                </rdf:Bag>
              </bqbiol:is>
            </rdf:Description>
          </rdf:RDF>
        </annotation>
      </speciesType>
      <speciesType metaid="metaid_t_0115" id="t_0115" name="3-(4-hydroxyphenyl)pyruvate" sboTerm="SBO:0000247">
        <annotation>
          <rdf:RDF>
            <rdf:Description rdf:about="#metaid_t_0115">
              <bqbiol:is>
                <rdf:Bag>
                  <rdf:li rdf:resource="urn:miriam:obo.chebi:CHEBI%3A36242"/>
                </rdf:Bag>
              </bqbiol:is>
            </rdf:Description>
          </rdf:RDF>
        </annotation>
      </speciesType>
      <speciesType metaid="metaid_t_0116" id="t_0116" name="3-(imidazol-4-yl)-2-oxopropyl dihydrogen phosphate" sboTerm="SBO:0000247">
        <notes>
          <body xmlns="http://www.w3.org/1999/xhtml">
            <p>formula:C6H7N2O5P</p>
          </body>
        </notes>
        <annotation>
          <rdf:RDF>
            <rdf:Description rdf:about="#metaid_t_0116">
              <bqbiol:is>
                <rdf:Bag>
                  <rdf:li rdf:resource="urn:miriam:obo.chebi:CHEBI%3A16426"/>
                </rdf:Bag>
              </bqbiol:is>
            </rdf:Description>
          </rdf:RDF>
        </annotation>
      </speciesType>
      <speciesType metaid="metaid_t_0117" id="t_0117" name="3-(indol-3-yl)pyruvate" sboTerm="SBO:0000247">
        <annotation>
          <rdf:RDF>
            <rdf:Description rdf:about="#metaid_t_0117">
              <bqbiol:is>
                <rdf:Bag>
                  <rdf:li rdf:resource="urn:miriam:obo.chebi:CHEBI%3A17640"/>
                </rdf:Bag>
              </bqbiol:is>
            </rdf:Description>
          </rdf:RDF>
        </annotation>
      </speciesType>
      <speciesType metaid="metaid_t_0118" id="t_0118" name="3-aminopropanal" sboTerm="SBO:0000247">
        <notes>
          <body xmlns="http://www.w3.org/1999/xhtml">
            <p>formula:C3H8NO</p>
          </body>
        </notes>
        <annotation>
          <rdf:RDF>
            <rdf:Description rdf:about="#metaid_t_0118">
              <bqbiol:is>
                <rdf:Bag>
                  <rdf:li rdf:resource="urn:miriam:obo.chebi:CHEBI%3A18090"/>
                </rdf:Bag>
              </bqbiol:is>
            </rdf:Description>
          </rdf:RDF>
        </annotation>
      </speciesType>
      <speciesType metaid="metaid_t_0119" id="t_0119" name="3-dehydro-4-methylzymosterol" sboTerm="SBO:0000247">
        <annotation>
          <rdf:RDF>
            <rdf:Description rdf:about="#metaid_t_0119">
              <bqbiol:is>
                <rdf:Bag>
                  <rdf:li rdf:resource="urn:miriam:obo.chebi:CHEBI%3A50593"/>
                </rdf:Bag>
              </bqbiol:is>
            </rdf:Description>
          </rdf:RDF>
        </annotation>
      </speciesType>
      <speciesType metaid="metaid_t_0120" id="t_0120" name="3-dehydroquinate" sboTerm="SBO:0000247">
        <annotation>
          <rdf:RDF>
            <rdf:Description rdf:about="#metaid_t_0120">
              <bqbiol:is>
                <rdf:Bag>
                  <rdf:li rdf:resource="urn:miriam:obo.chebi:CHEBI%3A32364"/>
                </rdf:Bag>
              </bqbiol:is>
            </rdf:Description>
          </rdf:RDF>
        </annotation>
      </speciesType>
      <speciesType metaid="metaid_t_0121" id="t_0121" name="3-dehydroshikimate" sboTerm="SBO:0000247">
        <annotation>
          <rdf:RDF>
            <rdf:Description rdf:about="#metaid_t_0121">
              <bqbiol:is>
                <rdf:Bag>
                  <rdf:li rdf:resource="urn:miriam:obo.chebi:CHEBI%3A16630"/>
                </rdf:Bag>
              </bqbiol:is>
            </rdf:Description>
          </rdf:RDF>
        </annotation>
      </speciesType>
      <speciesType metaid="metaid_t_0122" id="t_0122" name="3-dehydrosphinganine" sboTerm="SBO:0000247">
        <annotation>
          <rdf:RDF>
            <rdf:Description rdf:about="#metaid_t_0122">
              <bqbiol:is>
                <rdf:Bag>
                  <rdf:li rdf:resource="urn:miriam:obo.chebi:CHEBI%3A17862"/>
                </rdf:Bag>
              </bqbiol:is>
            </rdf:Description>
          </rdf:RDF>
        </annotation>
      </speciesType>
      <speciesType metaid="metaid_t_0123" id="t_0123" name="3-hexaprenyl-4,5-dihydroxybenzoic acid" sboTerm="SBO:0000247">
        <notes>
          <body xmlns="http://www.w3.org/1999/xhtml">
            <p>formula:C37H53O4</p>
          </body>
        </notes>
        <annotation>
          <rdf:RDF>
            <rdf:Description rdf:about="#metaid_t_0123">
              <bqbiol:is>
                <rdf:Bag>
                  <rdf:li rdf:resource="urn:miriam:obo.chebi:CHEBI%3A18081"/>
                </rdf:Bag>
              </bqbiol:is>
            </rdf:Description>
          </rdf:RDF>
        </annotation>
      </speciesType>
      <speciesType metaid="metaid_t_0124" id="t_0124" name="3-hexaprenyl-4-hydroxy-5-methoxybenzoic acid" sboTerm="SBO:0000247">
        <notes>
          <body xmlns="http://www.w3.org/1999/xhtml">
            <p>formula:C38H55O4</p>
          </body>
        </notes>
        <annotation>
          <rdf:RDF>
            <rdf:Description rdf:about="#metaid_t_0124">
              <bqbiol:is>
                <rdf:Bag>
                  <rdf:li rdf:resource="urn:miriam:obo.chebi:CHEBI%3A16835"/>
                </rdf:Bag>
              </bqbiol:is>
            </rdf:Description>
          </rdf:RDF>
        </annotation>
      </speciesType>
      <speciesType metaid="metaid_t_0125" id="t_0125" name="3-hexaprenyl-4-hydroxybenzoic acid" sboTerm="SBO:0000247">
        <notes>
          <body xmlns="http://www.w3.org/1999/xhtml">
            <p>formula:C37H53O3</p>
          </body>
        </notes>
        <annotation>
          <rdf:RDF>
            <rdf:Description rdf:about="#metaid_t_0125">
              <bqbiol:is>
                <rdf:Bag>
                  <rdf:li rdf:resource="urn:miriam:obo.chebi:CHEBI%3A31116"/>
                </rdf:Bag>
              </bqbiol:is>
            </rdf:Description>
          </rdf:RDF>
        </annotation>
      </speciesType>
      <speciesType metaid="metaid_t_0126" id="t_0126" name="3-hydroxy-2-isopropyl-4-methoxy-4-oxobutanoate" sboTerm="SBO:0000247">
        <annotation>
          <rdf:RDF>
            <rdf:Description rdf:about="#metaid_t_0126">
              <bqbiol:is>
                <rdf:Bag>
                  <rdf:li rdf:resource="urn:miriam:obo.chebi:CHEBI%3A52960"/>
                </rdf:Bag>
              </bqbiol:is>
            </rdf:Description>
          </rdf:RDF>
        </annotation>
      </speciesType>
      <speciesType metaid="metaid_t_0127" id="t_0127" name="3-hydroxy-3-methylglutaryl-CoA" sboTerm="SBO:0000247">
        <notes>
          <body xmlns="http://www.w3.org/1999/xhtml">
            <p>formula:C27H39N7O20P3S</p>
          </body>
        </notes>
        <annotation>
          <rdf:RDF>
            <rdf:Description rdf:about="#metaid_t_0127">
              <bqbiol:is>
                <rdf:Bag>
                  <rdf:li rdf:resource="urn:miriam:obo.chebi:CHEBI%3A11814"/>
                </rdf:Bag>
              </bqbiol:is>
            </rdf:Description>
          </rdf:RDF>
        </annotation>
      </speciesType>
      <speciesType metaid="metaid_t_0128" id="t_0128" name="3-hydroxy-L-kynurenine" sboTerm="SBO:0000247">
        <annotation>
          <rdf:RDF>
            <rdf:Description rdf:about="#metaid_t_0128">
              <bqbiol:is>
                <rdf:Bag>
                  <rdf:li rdf:resource="urn:miriam:obo.chebi:CHEBI%3A17380"/>
                </rdf:Bag>
              </bqbiol:is>
            </rdf:Description>
          </rdf:RDF>
        </annotation>
      </speciesType>
      <speciesType metaid="metaid_t_0129" id="t_0129" name="3-hydroxyacyl-CoA" sboTerm="SBO:0000247">
        <annotation>
          <rdf:RDF>
            <rdf:Description rdf:about="#metaid_t_0129">
              <bqbiol:is>
                <rdf:Bag>
                  <rdf:li rdf:resource="urn:miriam:obo.chebi:CHEBI%3A20060"/>
                </rdf:Bag>
              </bqbiol:is>
            </rdf:Description>
          </rdf:RDF>
        </annotation>
      </speciesType>
      <speciesType metaid="metaid_t_0130" id="t_0130" name="3-hydroxyanthranilate" sboTerm="SBO:0000247">
        <notes>
          <body xmlns="http://www.w3.org/1999/xhtml">
            <p>formula:C7H7NO3</p>
          </body>
        </notes>
        <annotation>
          <rdf:RDF>
            <rdf:Description rdf:about="#metaid_t_0130">
              <bqbiol:is>
                <rdf:Bag>
                  <rdf:li rdf:resource="urn:miriam:obo.chebi:CHEBI%3A36559"/>
                </rdf:Bag>
              </bqbiol:is>
            </rdf:Description>
          </rdf:RDF>
        </annotation>
      </speciesType>
      <speciesType metaid="metaid_t_0131" id="t_0131" name="3-hydroxydocosanoyl-CoA" sboTerm="SBO:0000247">
        <annotation>
          <rdf:RDF>
            <rdf:Description rdf:about="#metaid_t_0131">
              <bqbiol:is>
                <rdf:Bag>
                  <rdf:li rdf:resource="urn:miriam:obo.chebi:CHEBI%3A52325"/>
                </rdf:Bag>
              </bqbiol:is>
            </rdf:Description>
          </rdf:RDF>
        </annotation>
      </speciesType>
      <speciesType metaid="metaid_t_0132" id="t_0132" name="3-hydroxyicosanoyl-CoA" sboTerm="SBO:0000247">
        <annotation>
          <rdf:RDF>
            <rdf:Description rdf:about="#metaid_t_0132">
              <bqbiol:is>
                <rdf:Bag>
                  <rdf:li rdf:resource="urn:miriam:obo.chebi:CHEBI%3A52324"/>
                </rdf:Bag>
              </bqbiol:is>
            </rdf:Description>
          </rdf:RDF>
        </annotation>
      </speciesType>
      <speciesType metaid="metaid_t_0133" id="t_0133" name="3-hydroxyoctadecanoyl-CoA" sboTerm="SBO:0000247">
        <notes>
          <body xmlns="http://www.w3.org/1999/xhtml">
            <p>formula:C39H66N7O18P3S</p>
          </body>
        </notes>
        <annotation>
          <rdf:RDF>
            <rdf:Description rdf:about="#metaid_t_0133">
              <bqbiol:is>
                <rdf:Bag>
                  <rdf:li rdf:resource="urn:miriam:obo.chebi:CHEBI%3A50583"/>
                </rdf:Bag>
              </bqbiol:is>
            </rdf:Description>
          </rdf:RDF>
        </annotation>
      </speciesType>
      <speciesType metaid="metaid_t_0134" id="t_0134" name="3-hydroxytetracosanoyl-CoA" sboTerm="SBO:0000247">
        <annotation>
          <rdf:RDF>
            <rdf:Description rdf:about="#metaid_t_0134">
              <bqbiol:is>
                <rdf:Bag>
                  <rdf:li rdf:resource="urn:miriam:obo.chebi:CHEBI%3A52326"/>
                </rdf:Bag>
              </bqbiol:is>
            </rdf:Description>
          </rdf:RDF>
        </annotation>
      </speciesType>
      <speciesType metaid="metaid_t_0135" id="t_0135" name="3-methyl-2-oxobutanoate" sboTerm="SBO:0000247">
        <annotation>
          <rdf:RDF>
            <rdf:Description rdf:about="#metaid_t_0135">
              <bqbiol:is>
                <rdf:Bag>
                  <rdf:li rdf:resource="urn:miriam:obo.chebi:CHEBI%3A11851"/>
                </rdf:Bag>
              </bqbiol:is>
            </rdf:Description>
          </rdf:RDF>
        </annotation>
      </speciesType>
      <speciesType metaid="metaid_t_0136" id="t_0136" name="3-methylbutanal" sboTerm="SBO:0000247">
        <annotation>
          <rdf:RDF>
            <rdf:Description rdf:about="#metaid_t_0136">
              <bqbiol:is>
                <rdf:Bag>
                  <rdf:li rdf:resource="urn:miriam:obo.chebi:CHEBI%3A16638"/>
                </rdf:Bag>
              </bqbiol:is>
            </rdf:Description>
          </rdf:RDF>
        </annotation>
      </speciesType>
      <speciesType metaid="metaid_t_0137" id="t_0137" name="3-oxodecanoyl-CoA" sboTerm="SBO:0000247">
        <notes>
          <body xmlns="http://www.w3.org/1999/xhtml">
            <p>formula:C31H48N7O18P3S</p>
          </body>
        </notes>
        <annotation>
          <rdf:RDF>
            <rdf:Description rdf:about="#metaid_t_0137">
              <bqbiol:is>
                <rdf:Bag>
                  <rdf:li rdf:resource="urn:miriam:obo.chebi:CHEBI%3A28528"/>
                </rdf:Bag>
              </bqbiol:is>
            </rdf:Description>
          </rdf:RDF>
        </annotation>
      </speciesType>
      <speciesType metaid="metaid_t_0138" id="t_0138" name="3-oxodocosanoyl-CoA" sboTerm="SBO:0000247">
        <annotation>
          <rdf:RDF>
            <rdf:Description rdf:about="#metaid_t_0138">
              <bqbiol:is>
                <rdf:Bag>
                  <rdf:li rdf:resource="urn:miriam:obo.chebi:CHEBI%3A52328"/>
                </rdf:Bag>
              </bqbiol:is>
            </rdf:Description>
          </rdf:RDF>
        </annotation>
      </speciesType>
      <speciesType metaid="metaid_t_0139" id="t_0139" name="3-oxohexacosanoyl-CoA" sboTerm="SBO:0000247">
        <notes>
          <body xmlns="http://www.w3.org/1999/xhtml">
            <p>formula:C47H80N7O18P3S</p>
          </body>
        </notes>
        <annotation>
          <rdf:RDF>
            <rdf:Description rdf:about="#metaid_t_0139">
              <bqbiol:is>
                <rdf:Bag>
                  <rdf:li rdf:resource="urn:miriam:obo.chebi:CHEBI%3A52977"/>
                </rdf:Bag>
              </bqbiol:is>
            </rdf:Description>
          </rdf:RDF>
        </annotation>
      </speciesType>
      <speciesType metaid="metaid_t_0140" id="t_0140" name="3-oxoicosanoyl-CoA" sboTerm="SBO:0000247">
        <annotation>
          <rdf:RDF>
            <rdf:Description rdf:about="#metaid_t_0140">
              <bqbiol:is>
                <rdf:Bag>
                  <rdf:li rdf:resource="urn:miriam:obo.chebi:CHEBI%3A52327"/>
                </rdf:Bag>
              </bqbiol:is>
            </rdf:Description>
          </rdf:RDF>
        </annotation>
      </speciesType>
      <speciesType metaid="metaid_t_0141" id="t_0141" name="3-oxolauroyl-CoA" sboTerm="SBO:0000247">
        <notes>
          <body xmlns="http://www.w3.org/1999/xhtml">
            <p>formula:C33H52N7O18P3S</p>
          </body>
        </notes>
        <annotation>
          <rdf:RDF>
            <rdf:Description rdf:about="#metaid_t_0141">
              <bqbiol:is>
                <rdf:Bag>
                  <rdf:li rdf:resource="urn:miriam:obo.chebi:CHEBI%3A27868"/>
                </rdf:Bag>
              </bqbiol:is>
            </rdf:Description>
          </rdf:RDF>
        </annotation>
      </speciesType>
      <speciesType metaid="metaid_t_0142" id="t_0142" name="3-oxooctadecanoyl-CoA" sboTerm="SBO:0000247">
        <notes>
          <body xmlns="http://www.w3.org/1999/xhtml">
            <p>formula:C39H64N7O18P3S</p>
          </body>
        </notes>
        <annotation>
          <rdf:RDF>
            <rdf:Description rdf:about="#metaid_t_0142">
              <bqbiol:is>
                <rdf:Bag>
                  <rdf:li rdf:resource="urn:miriam:obo.chebi:CHEBI%3A50571"/>
                </rdf:Bag>
              </bqbiol:is>
            </rdf:Description>
          </rdf:RDF>
        </annotation>
      </speciesType>
      <speciesType metaid="metaid_t_0143" id="t_0143" name="3-oxopalmitoyl-CoA" sboTerm="SBO:0000247">
        <notes>
          <body xmlns="http://www.w3.org/1999/xhtml">
            <p>formula:C37H60N7O18P3S</p>
          </body>
        </notes>
        <annotation>
          <rdf:RDF>
            <rdf:Description rdf:about="#metaid_t_0143">
              <bqbiol:is>
                <rdf:Bag>
                  <rdf:li rdf:resource="urn:miriam:obo.chebi:CHEBI%3A15491"/>
                </rdf:Bag>
              </bqbiol:is>
            </rdf:Description>
          </rdf:RDF>
        </annotation>
      </speciesType>
      <speciesType metaid="metaid_t_0144" id="t_0144" name="3-oxotetracosanoyl-CoA" sboTerm="SBO:0000247">
        <annotation>
          <rdf:RDF>
            <rdf:Description rdf:about="#metaid_t_0144">
              <bqbiol:is>
                <rdf:Bag>
                  <rdf:li rdf:resource="urn:miriam:obo.chebi:CHEBI%3A52329"/>
                </rdf:Bag>
              </bqbiol:is>
            </rdf:Description>
          </rdf:RDF>
        </annotation>
      </speciesType>
      <speciesType metaid="metaid_t_0145" id="t_0145" name="3-oxotetradecanoyl-CoA" sboTerm="SBO:0000247">
        <notes>
          <body xmlns="http://www.w3.org/1999/xhtml">
            <p>formula:C35H56N7O18P3S</p>
          </body>
        </notes>
        <annotation>
          <rdf:RDF>
            <rdf:Description rdf:about="#metaid_t_0145">
              <bqbiol:is>
                <rdf:Bag>
                  <rdf:li rdf:resource="urn:miriam:obo.chebi:CHEBI%3A28726"/>
                </rdf:Bag>
              </bqbiol:is>
            </rdf:Description>
          </rdf:RDF>
        </annotation>
      </speciesType>
      <speciesType metaid="metaid_t_0146" id="t_0146" name="3-phospho-D-glyceric acid" sboTerm="SBO:0000247">
        <notes>
          <body xmlns="http://www.w3.org/1999/xhtml">
            <p>formula:C3H4O7P</p>
          </body>
        </notes>
        <annotation>
          <rdf:RDF>
            <rdf:Description rdf:about="#metaid_t_0146">
              <bqbiol:is>
                <rdf:Bag>
                  <rdf:li rdf:resource="urn:miriam:obo.chebi:CHEBI%3A17794"/>
                </rdf:Bag>
              </bqbiol:is>
            </rdf:Description>
          </rdf:RDF>
        </annotation>
      </speciesType>
      <speciesType metaid="metaid_t_0147" id="t_0147" name="3-phospho-D-glyceroyl dihydrogen phosphate" sboTerm="SBO:0000247">
        <notes>
          <body xmlns="http://www.w3.org/1999/xhtml">
            <p>formula:C3H4O10P2</p>
          </body>
        </notes>
        <annotation>
          <rdf:RDF>
            <rdf:Description rdf:about="#metaid_t_0147">
              <bqbiol:is>
                <rdf:Bag>
                  <rdf:li rdf:resource="urn:miriam:obo.chebi:CHEBI%3A16001"/>
                </rdf:Bag>
              </bqbiol:is>
            </rdf:Description>
          </rdf:RDF>
        </annotation>
      </speciesType>
      <speciesType metaid="metaid_t_0148" id="t_0148" name="3-phosphonatooxypyruvate(3-)" sboTerm="SBO:0000247">
        <annotation>
          <rdf:RDF>
            <rdf:Description rdf:about="#metaid_t_0148">
              <bqbiol:is>
                <rdf:Bag>
                  <rdf:li rdf:resource="urn:miriam:obo.chebi:CHEBI%3A18110"/>
                </rdf:Bag>
              </bqbiol:is>
            </rdf:Description>
          </rdf:RDF>
        </annotation>
      </speciesType>
      <speciesType metaid="metaid_t_0149" id="t_0149" name="3-phosphoshikimic acid" sboTerm="SBO:0000247">
        <notes>
          <body xmlns="http://www.w3.org/1999/xhtml">
            <p>formula:C7H8O8P</p>
          </body>
        </notes>
        <annotation>
          <rdf:RDF>
            <rdf:Description rdf:about="#metaid_t_0149">
              <bqbiol:is>
                <rdf:Bag>
                  <rdf:li rdf:resource="urn:miriam:obo.chebi:CHEBI%3A17052"/>
                </rdf:Bag>
              </bqbiol:is>
            </rdf:Description>
          </rdf:RDF>
        </annotation>
      </speciesType>
      <speciesType metaid="metaid_t_0150" id="t_0150" name="4,4-dimethyl-5alpha-cholesta-8,14,24-trien-3beta-ol" sboTerm="SBO:0000247">
        <annotation>
          <rdf:RDF>
            <rdf:Description rdf:about="#metaid_t_0150">
              <bqbiol:is>
                <rdf:Bag>
                  <rdf:li rdf:resource="urn:miriam:obo.chebi:CHEBI%3A17813"/>
                </rdf:Bag>
              </bqbiol:is>
            </rdf:Description>
          </rdf:RDF>
        </annotation>
      </speciesType>
      <speciesType metaid="metaid_t_0151" id="t_0151" name="4,5-bis(diphospho)-1D-myo-inositol tetrakisphosphate" sboTerm="SBO:0000247">
        <annotation>
          <rdf:RDF>
            <rdf:Description rdf:about="#metaid_t_0151">
              <bqbiol:is>
                <rdf:Bag>
                  <rdf:li rdf:resource="urn:miriam:obo.chebi:CHEBI%3A53066"/>
                </rdf:Bag>
              </bqbiol:is>
            </rdf:Description>
          </rdf:RDF>
        </annotation>
      </speciesType>
      <speciesType metaid="metaid_t_0152" id="t_0152" name="4-(phosphonooxy)-L-threonine" sboTerm="SBO:0000247">
        <notes>
          <body xmlns="http://www.w3.org/1999/xhtml">
            <p>formula:C4H8NO7P</p>
          </body>
        </notes>
        <annotation>
          <rdf:RDF>
            <rdf:Description rdf:about="#metaid_t_0152">
              <bqbiol:is>
                <rdf:Bag>
                  <rdf:li rdf:resource="urn:miriam:obo.chebi:CHEBI%3A18336"/>
                </rdf:Bag>
              </bqbiol:is>
            </rdf:Description>
          </rdf:RDF>
        </annotation>
      </speciesType>
      <speciesType metaid="metaid_t_0153" id="t_0153" name="4-acetamidobutanal" sboTerm="SBO:0000247">
        <annotation>
          <rdf:RDF>
            <rdf:Description rdf:about="#metaid_t_0153">
              <bqbiol:is>
                <rdf:Bag>
                  <rdf:li rdf:resource="urn:miriam:obo.chebi:CHEBI%3A7386"/>
                </rdf:Bag>
              </bqbiol:is>
            </rdf:Description>
          </rdf:RDF>
        </annotation>
      </speciesType>
      <speciesType metaid="metaid_t_0154" id="t_0154" name="4-acetamidobutanoate" sboTerm="SBO:0000247">
        <notes>
          <body xmlns="http://www.w3.org/1999/xhtml">
            <p>formula:C6H10NO3</p>
          </body>
        </notes>
        <annotation>
          <rdf:RDF>
            <rdf:Description rdf:about="#metaid_t_0154">
              <bqbiol:is>
                <rdf:Bag>
                  <rdf:li rdf:resource="urn:miriam:obo.chebi:CHEBI%3A11951"/>
                </rdf:Bag>
              </bqbiol:is>
            </rdf:Description>
          </rdf:RDF>
        </annotation>
      </speciesType>
      <speciesType metaid="metaid_t_0155" id="t_0155" name="4-amino-2-methyl-5-diphosphomethylpyrimidine" sboTerm="SBO:0000247">
        <notes>
          <body xmlns="http://www.w3.org/1999/xhtml">
            <p>formula:C6H8N3O7P2</p>
          </body>
        </notes>
        <annotation>
          <rdf:RDF>
            <rdf:Description rdf:about="#metaid_t_0155">
              <bqbiol:is>
                <rdf:Bag>
                  <rdf:li rdf:resource="urn:miriam:obo.chebi:CHEBI%3A16629"/>
                </rdf:Bag>
              </bqbiol:is>
            </rdf:Description>
          </rdf:RDF>
        </annotation>
      </speciesType>
      <speciesType metaid="metaid_t_0156" id="t_0156" name="4-amino-2-methyl-5-phosphomethylpyrimidine" sboTerm="SBO:0000247">
        <notes>
          <body xmlns="http://www.w3.org/1999/xhtml">
            <p>formula:C6H8N3O4P</p>
          </body>
        </notes>
        <annotation>
          <rdf:RDF>
            <rdf:Description rdf:about="#metaid_t_0156">
              <bqbiol:is>
                <rdf:Bag>
                  <rdf:li rdf:resource="urn:miriam:obo.chebi:CHEBI%3A18032"/>
                </rdf:Bag>
              </bqbiol:is>
            </rdf:Description>
          </rdf:RDF>
        </annotation>
      </speciesType>
      <speciesType metaid="metaid_t_0157" id="t_0157" name="4-amino-4-deoxychorismate(2-)" sboTerm="SBO:0000247">
        <notes>
          <body xmlns="http://www.w3.org/1999/xhtml">
            <p>formula:C10H10NO5</p>
          </body>
        </notes>
        <annotation>
          <rdf:RDF>
            <rdf:Description rdf:about="#metaid_t_0157">
              <bqbiol:is>
                <rdf:Bag>
                  <rdf:li rdf:resource="urn:miriam:obo.chebi:CHEBI%3A35181"/>
                </rdf:Bag>
              </bqbiol:is>
            </rdf:Description>
          </rdf:RDF>
        </annotation>
      </speciesType>
      <speciesType metaid="metaid_t_0158" id="t_0158" name="4-amino-5-hydroxymethyl-2-methylpyrimidine" sboTerm="SBO:0000247">
        <annotation>
          <rdf:RDF>
            <rdf:Description rdf:about="#metaid_t_0158">
              <bqbiol:is>
                <rdf:Bag>
                  <rdf:li rdf:resource="urn:miriam:obo.chebi:CHEBI%3A16892"/>
                </rdf:Bag>
              </bqbiol:is>
            </rdf:Description>
          </rdf:RDF>
        </annotation>
      </speciesType>
      <speciesType metaid="metaid_t_0159" id="t_0159" name="4-aminobenzoate" sboTerm="SBO:0000247">
        <annotation>
          <rdf:RDF>
            <rdf:Description rdf:about="#metaid_t_0159">
              <bqbiol:is>
                <rdf:Bag>
                  <rdf:li rdf:resource="urn:miriam:obo.chebi:CHEBI%3A17836"/>
                </rdf:Bag>
              </bqbiol:is>
            </rdf:Description>
          </rdf:RDF>
        </annotation>
      </speciesType>
      <speciesType metaid="metaid_t_0160" id="t_0160" name="4-aminobutanal" sboTerm="SBO:0000247">
        <notes>
          <body xmlns="http://www.w3.org/1999/xhtml">
            <p>formula:C4H10NO</p>
          </body>
        </notes>
        <annotation>
          <rdf:RDF>
            <rdf:Description rdf:about="#metaid_t_0160">
              <bqbiol:is>
                <rdf:Bag>
                  <rdf:li rdf:resource="urn:miriam:obo.chebi:CHEBI%3A17769"/>
                </rdf:Bag>
              </bqbiol:is>
            </rdf:Description>
          </rdf:RDF>
        </annotation>
      </speciesType>
      <speciesType metaid="metaid_t_0161" id="t_0161" name="4-coumaroyl-CoA" sboTerm="SBO:0000247">
        <notes>
          <body xmlns="http://www.w3.org/1999/xhtml">
            <p>formula:C30H38N7O18P3S1</p>
          </body>
        </notes>
        <annotation>
          <rdf:RDF>
            <rdf:Description rdf:about="#metaid_t_0161">
              <bqbiol:is>
                <rdf:Bag>
                  <rdf:li rdf:resource="urn:miriam:obo.chebi:CHEBI%3A15499"/>
                </rdf:Bag>
              </bqbiol:is>
            </rdf:Description>
          </rdf:RDF>
        </annotation>
      </speciesType>
      <speciesType metaid="metaid_t_0162" id="t_0162" name="4-diphospho-1D-myo-inositol pentakisphosphate" sboTerm="SBO:0000247">
        <annotation>
          <rdf:RDF>
            <rdf:Description rdf:about="#metaid_t_0162">
              <bqbiol:is>
                <rdf:Bag>
                  <rdf:li rdf:resource="urn:miriam:obo.chebi:CHEBI%3A53064"/>
                </rdf:Bag>
              </bqbiol:is>
            </rdf:Description>
          </rdf:RDF>
        </annotation>
      </speciesType>
      <speciesType metaid="metaid_t_0163" id="t_0163" name="4-guanidinobutanamide" sboTerm="SBO:0000247">
        <notes>
          <body xmlns="http://www.w3.org/1999/xhtml">
            <p>formula:C5H13N4O</p>
          </body>
        </notes>
        <annotation>
          <rdf:RDF>
            <rdf:Description rdf:about="#metaid_t_0163">
              <bqbiol:is>
                <rdf:Bag>
                  <rdf:li rdf:resource="urn:miriam:obo.chebi:CHEBI%3A18062"/>
                </rdf:Bag>
              </bqbiol:is>
            </rdf:Description>
          </rdf:RDF>
        </annotation>
      </speciesType>
      <speciesType metaid="metaid_t_0164" id="t_0164" name="4-guanidinobutanoic acid" sboTerm="SBO:0000247">
        <annotation>
          <rdf:RDF>
            <rdf:Description rdf:about="#metaid_t_0164">
              <bqbiol:is>
                <rdf:Bag>
                  <rdf:li rdf:resource="urn:miriam:obo.chebi:CHEBI%3A15728"/>
                </rdf:Bag>
              </bqbiol:is>
            </rdf:Description>
          </rdf:RDF>
        </annotation>
      </speciesType>
      <speciesType metaid="metaid_t_0165" id="t_0165" name="4-hydroxy-2-oxoglutarate(2-)" sboTerm="SBO:0000247">
        <annotation>
          <rdf:RDF>
            <rdf:Description rdf:about="#metaid_t_0165">
              <bqbiol:is>
                <rdf:Bag>
                  <rdf:li rdf:resource="urn:miriam:obo.chebi:CHEBI%3A17742"/>
                </rdf:Bag>
              </bqbiol:is>
            </rdf:Description>
          </rdf:RDF>
        </annotation>
      </speciesType>
      <speciesType metaid="metaid_t_0166" id="t_0166" name="4-hydroxy-L-threonine" sboTerm="SBO:0000247">
        <annotation>
          <rdf:RDF>
            <rdf:Description rdf:about="#metaid_t_0166">
              <bqbiol:is>
                <rdf:Bag>
                  <rdf:li rdf:resource="urn:miriam:obo.chebi:CHEBI%3A28330"/>
                </rdf:Bag>
              </bqbiol:is>
            </rdf:Description>
          </rdf:RDF>
        </annotation>
      </speciesType>
      <speciesType metaid="metaid_t_0167" id="t_0167" name="4-hydroxybenzoate" sboTerm="SBO:0000247">
        <annotation>
          <rdf:RDF>
            <rdf:Description rdf:about="#metaid_t_0167">
              <bqbiol:is>
                <rdf:Bag>
                  <rdf:li rdf:resource="urn:miriam:obo.chebi:CHEBI%3A17879"/>
                </rdf:Bag>
              </bqbiol:is>
            </rdf:Description>
          </rdf:RDF>
        </annotation>
      </speciesType>
      <speciesType metaid="metaid_t_0168" id="t_0168" name="4-hydroxybenzoyl-CoA" sboTerm="SBO:0000247">
        <notes>
          <body xmlns="http://www.w3.org/1999/xhtml">
            <p>formula:C28H36N7O18P3S</p>
          </body>
        </notes>
        <annotation>
          <rdf:RDF>
            <rdf:Description rdf:about="#metaid_t_0168">
              <bqbiol:is>
                <rdf:Bag>
                  <rdf:li rdf:resource="urn:miriam:obo.chebi:CHEBI%3A15500"/>
                </rdf:Bag>
              </bqbiol:is>
            </rdf:Description>
          </rdf:RDF>
        </annotation>
      </speciesType>
      <speciesType metaid="metaid_t_0169" id="t_0169" name="4-methyl-2-oxopentanoate" sboTerm="SBO:0000247">
        <annotation>
          <rdf:RDF>
            <rdf:Description rdf:about="#metaid_t_0169">
              <bqbiol:is>
                <rdf:Bag>
                  <rdf:li rdf:resource="urn:miriam:obo.chebi:CHEBI%3A17865"/>
                </rdf:Bag>
              </bqbiol:is>
            </rdf:Description>
          </rdf:RDF>
        </annotation>
      </speciesType>
      <speciesType metaid="metaid_t_0170" id="t_0170" name="4-methyl-5-(2-phosphonooxyethyl)thiazole" sboTerm="SBO:0000247">
        <notes>
          <body xmlns="http://www.w3.org/1999/xhtml">
            <p>formula:C6H8NO4PS</p>
          </body>
        </notes>
        <annotation>
          <rdf:RDF>
            <rdf:Description rdf:about="#metaid_t_0170">
              <bqbiol:is>
                <rdf:Bag>
                  <rdf:li rdf:resource="urn:miriam:obo.chebi:CHEBI%3A17857"/>
                </rdf:Bag>
              </bqbiol:is>
            </rdf:Description>
          </rdf:RDF>
        </annotation>
      </speciesType>
      <speciesType metaid="metaid_t_0171" id="t_0171" name="4-methylthio-2-oxobutanoate" sboTerm="SBO:0000247">
        <annotation>
          <rdf:RDF>
            <rdf:Description rdf:about="#metaid_t_0171">
              <bqbiol:is>
                <rdf:Bag>
                  <rdf:li rdf:resource="urn:miriam:obo.chebi:CHEBI%3A16723"/>
                </rdf:Bag>
              </bqbiol:is>
            </rdf:Description>
          </rdf:RDF>
        </annotation>
      </speciesType>
      <speciesType metaid="metaid_t_0172" id="t_0172" name="4-phospho-L-aspartate" sboTerm="SBO:0000247">
        <notes>
          <body xmlns="http://www.w3.org/1999/xhtml">
            <p>formula:C4H6NO7P</p>
          </body>
        </notes>
        <annotation>
          <rdf:RDF>
            <rdf:Description rdf:about="#metaid_t_0172">
              <bqbiol:is>
                <rdf:Bag>
                  <rdf:li rdf:resource="urn:miriam:obo.chebi:CHEBI%3A30407"/>
                </rdf:Bag>
              </bqbiol:is>
            </rdf:Description>
          </rdf:RDF>
        </annotation>
      </speciesType>
      <speciesType metaid="metaid_t_0173" id="t_0173" name="4alpha-methylzymosterol" sboTerm="SBO:0000247">
        <annotation>
          <rdf:RDF>
            <rdf:Description rdf:about="#metaid_t_0173">
              <bqbiol:is>
                <rdf:Bag>
                  <rdf:li rdf:resource="urn:miriam:obo.chebi:CHEBI%3A1949"/>
                </rdf:Bag>
              </bqbiol:is>
            </rdf:Description>
          </rdf:RDF>
        </annotation>
      </speciesType>
      <speciesType metaid="metaid_t_0174" id="t_0174" name="4beta-methylzymosterol-4alpha-carboxylic acid" sboTerm="SBO:0000247">
        <annotation>
          <rdf:RDF>
            <rdf:Description rdf:about="#metaid_t_0174">
              <bqbiol:is>
                <rdf:Bag>
                  <rdf:li rdf:resource="urn:miriam:obo.chebi:CHEBI%3A50591"/>
                </rdf:Bag>
              </bqbiol:is>
            </rdf:Description>
          </rdf:RDF>
        </annotation>
      </speciesType>
      <speciesType metaid="metaid_t_0175" id="t_0175" name="5&apos;-adenylyl sulfate" sboTerm="SBO:0000247">
        <notes>
          <body xmlns="http://www.w3.org/1999/xhtml">
            <p>formula:C10H12N5O10PS</p>
          </body>
        </notes>
        <annotation>
          <rdf:RDF>
            <rdf:Description rdf:about="#metaid_t_0175">
              <bqbiol:is>
                <rdf:Bag>
                  <rdf:li rdf:resource="urn:miriam:obo.chebi:CHEBI%3A17709"/>
                </rdf:Bag>
              </bqbiol:is>
            </rdf:Description>
          </rdf:RDF>
        </annotation>
      </speciesType>
      <speciesType metaid="metaid_t_0176" id="t_0176" name="5&apos;-S-methyl-5&apos;-thioadenosine" sboTerm="SBO:0000247">
        <annotation>
          <rdf:RDF>
            <rdf:Description rdf:about="#metaid_t_0176">
              <bqbiol:is>
                <rdf:Bag>
                  <rdf:li rdf:resource="urn:miriam:obo.chebi:CHEBI%3A17509"/>
                </rdf:Bag>
              </bqbiol:is>
            </rdf:Description>
          </rdf:RDF>
        </annotation>
      </speciesType>
      <speciesType metaid="metaid_t_0177" id="t_0177" name="5&apos;-xanthylic acid" sboTerm="SBO:0000247">
        <notes>
          <body xmlns="http://www.w3.org/1999/xhtml">
            <p>formula:C10H11N4O9P</p>
          </body>
        </notes>
        <annotation>
          <rdf:RDF>
            <rdf:Description rdf:about="#metaid_t_0177">
              <bqbiol:is>
                <rdf:Bag>
                  <rdf:li rdf:resource="urn:miriam:obo.chebi:CHEBI%3A15652"/>
                </rdf:Bag>
              </bqbiol:is>
            </rdf:Description>
          </rdf:RDF>
        </annotation>
      </speciesType>
      <speciesType metaid="metaid_t_0178" id="t_0178" name="5,10-methylenetetrahydrofolate(2-)" sboTerm="SBO:0000247">
        <annotation>
          <rdf:RDF>
            <rdf:Description rdf:about="#metaid_t_0178">
              <bqbiol:is>
                <rdf:Bag>
                  <rdf:li rdf:resource="urn:miriam:obo.chebi:CHEBI%3A12071"/>
                </rdf:Bag>
              </bqbiol:is>
            </rdf:Description>
          </rdf:RDF>
        </annotation>
      </speciesType>
      <speciesType metaid="metaid_t_0179" id="t_0179" name="5,6,7,8-tetrahydrofolic acid" sboTerm="SBO:0000247">
        <notes>
          <body xmlns="http://www.w3.org/1999/xhtml">
            <p>formula:C19H21N7O6</p>
          </body>
        </notes>
        <annotation>
          <rdf:RDF>
            <rdf:Description rdf:about="#metaid_t_0179">
              <bqbiol:is>
                <rdf:Bag>
                  <rdf:li rdf:resource="urn:miriam:obo.chebi:CHEBI%3A20506"/>
                </rdf:Bag>
              </bqbiol:is>
            </rdf:Description>
          </rdf:RDF>
        </annotation>
      </speciesType>
      <speciesType metaid="metaid_t_0180" id="t_0180" name="5,6,7,8-tetrahydrofolyl-L-glutamic acid" sboTerm="SBO:0000247">
        <notes>
          <body xmlns="http://www.w3.org/1999/xhtml">
            <p>formula:C24H27N8O9</p>
          </body>
        </notes>
        <annotation>
          <rdf:RDF>
            <rdf:Description rdf:about="#metaid_t_0180">
              <bqbiol:is>
                <rdf:Bag>
                  <rdf:li rdf:resource="urn:miriam:obo.chebi:CHEBI%3A27650"/>
                </rdf:Bag>
              </bqbiol:is>
            </rdf:Description>
          </rdf:RDF>
        </annotation>
      </speciesType>
      <speciesType metaid="metaid_t_0181" id="t_0181" name="5,6-bis(diphospho)-1D-myo-inositol tetrakisphosphate" sboTerm="SBO:0000247">
        <annotation>
          <rdf:RDF>
            <rdf:Description rdf:about="#metaid_t_0181">
              <bqbiol:is>
                <rdf:Bag>
                  <rdf:li rdf:resource="urn:miriam:obo.chebi:CHEBI%3A52965"/>
                </rdf:Bag>
              </bqbiol:is>
            </rdf:Description>
          </rdf:RDF>
        </annotation>
      </speciesType>
      <speciesType metaid="metaid_t_0182" id="t_0182" name="5-(2-hydroxyethyl)-4-methylthiazole" sboTerm="SBO:0000247">
        <annotation>
          <rdf:RDF>
            <rdf:Description rdf:about="#metaid_t_0182">
              <bqbiol:is>
                <rdf:Bag>
                  <rdf:li rdf:resource="urn:miriam:obo.chebi:CHEBI%3A17957"/>
                </rdf:Bag>
              </bqbiol:is>
            </rdf:Description>
          </rdf:RDF>
        </annotation>
      </speciesType>
      <speciesType metaid="metaid_t_0183" id="t_0183" name="5-(methylsulfanyl)-2,3-dioxopentyl phosphate" sboTerm="SBO:0000247">
        <notes>
          <body xmlns="http://www.w3.org/1999/xhtml">
            <p>formula:C6H9O6PS</p>
          </body>
        </notes>
        <annotation>
          <rdf:RDF>
            <rdf:Description rdf:about="#metaid_t_0183">
              <bqbiol:is>
                <rdf:Bag>
                  <rdf:li rdf:resource="urn:miriam:obo.chebi:CHEBI%3A50604"/>
                </rdf:Bag>
              </bqbiol:is>
            </rdf:Description>
          </rdf:RDF>
        </annotation>
      </speciesType>
      <speciesType metaid="metaid_t_0184" id="t_0184" name="5-[(5-phospho-1-deoxy-D-ribulos-1-ylamino)methylideneamino]-1-(5-phospho-D-ribosyl)imidazole-4-carboxamide" sboTerm="SBO:0000247">
        <notes>
          <body xmlns="http://www.w3.org/1999/xhtml">
            <p>formula:C15H21N5O15P2</p>
          </body>
        </notes>
        <annotation>
          <rdf:RDF>
            <rdf:Description rdf:about="#metaid_t_0184">
              <bqbiol:is>
                <rdf:Bag>
                  <rdf:li rdf:resource="urn:miriam:obo.chebi:CHEBI%3A27735"/>
                </rdf:Bag>
              </bqbiol:is>
            </rdf:Description>
          </rdf:RDF>
        </annotation>
      </speciesType>
      <speciesType metaid="metaid_t_0185" id="t_0185" name="5-amino-1-(5-phospho-D-ribosyl)imidazole" sboTerm="SBO:0000247">
        <notes>
          <body xmlns="http://www.w3.org/1999/xhtml">
            <p>formula:C8H12N3O7P</p>
          </body>
        </notes>
        <annotation>
          <rdf:RDF>
            <rdf:Description rdf:about="#metaid_t_0185">
              <bqbiol:is>
                <rdf:Bag>
                  <rdf:li rdf:resource="urn:miriam:obo.chebi:CHEBI%3A28843"/>
                </rdf:Bag>
              </bqbiol:is>
            </rdf:Description>
          </rdf:RDF>
        </annotation>
      </speciesType>
      <speciesType metaid="metaid_t_0186" id="t_0186" name="5-amino-1-(5-phospho-D-ribosyl)imidazole-4-carboxamide" sboTerm="SBO:0000247">
        <notes>
          <body xmlns="http://www.w3.org/1999/xhtml">
            <p>formula:C9H13N4O8P</p>
          </body>
        </notes>
        <annotation>
          <rdf:RDF>
            <rdf:Description rdf:about="#metaid_t_0186">
              <bqbiol:is>
                <rdf:Bag>
                  <rdf:li rdf:resource="urn:miriam:obo.chebi:CHEBI%3A18406"/>
                </rdf:Bag>
              </bqbiol:is>
            </rdf:Description>
          </rdf:RDF>
        </annotation>
      </speciesType>
      <speciesType metaid="metaid_t_0187" id="t_0187" name="5-amino-1-(5-phospho-D-ribosyl)imidazole-4-carboxylic acid" sboTerm="SBO:0000247">
        <notes>
          <body xmlns="http://www.w3.org/1999/xhtml">
            <p>formula:C9H11N3O9P</p>
          </body>
        </notes>
        <annotation>
          <rdf:RDF>
            <rdf:Description rdf:about="#metaid_t_0187">
              <bqbiol:is>
                <rdf:Bag>
                  <rdf:li rdf:resource="urn:miriam:obo.chebi:CHEBI%3A28413"/>
                </rdf:Bag>
              </bqbiol:is>
            </rdf:Description>
          </rdf:RDF>
        </annotation>
      </speciesType>
      <speciesType metaid="metaid_t_0188" id="t_0188" name="5-amino-6-(5-phosphoribitylamino)uracil" sboTerm="SBO:0000247">
        <notes>
          <body xmlns="http://www.w3.org/1999/xhtml">
            <p>formula:C9H15N4O9P</p>
          </body>
        </notes>
        <annotation>
          <rdf:RDF>
            <rdf:Description rdf:about="#metaid_t_0188">
              <bqbiol:is>
                <rdf:Bag>
                  <rdf:li rdf:resource="urn:miriam:obo.chebi:CHEBI%3A18247"/>
                </rdf:Bag>
              </bqbiol:is>
            </rdf:Description>
          </rdf:RDF>
        </annotation>
      </speciesType>
      <speciesType metaid="metaid_t_0189" id="t_0189" name="5-amino-6-(D-ribitylamino)uracil" sboTerm="SBO:0000247">
        <annotation>
          <rdf:RDF>
            <rdf:Description rdf:about="#metaid_t_0189">
              <bqbiol:is>
                <rdf:Bag>
                  <rdf:li rdf:resource="urn:miriam:obo.chebi:CHEBI%3A15934"/>
                </rdf:Bag>
              </bqbiol:is>
            </rdf:Description>
          </rdf:RDF>
        </annotation>
      </speciesType>
      <speciesType metaid="metaid_t_0190" id="t_0190" name="5-aminolevulinate" sboTerm="SBO:0000247">
        <notes>
          <body xmlns="http://www.w3.org/1999/xhtml">
            <p>formula:C5H9NO3</p>
          </body>
        </notes>
        <annotation>
          <rdf:RDF>
            <rdf:Description rdf:about="#metaid_t_0190">
              <bqbiol:is>
                <rdf:Bag>
                  <rdf:li rdf:resource="urn:miriam:obo.chebi:CHEBI%3A12109"/>
                </rdf:Bag>
              </bqbiol:is>
            </rdf:Description>
          </rdf:RDF>
        </annotation>
      </speciesType>
      <speciesType metaid="metaid_t_0191" id="t_0191" name="5-diphospho-1D-myo-inositol pentakisphosphate" sboTerm="SBO:0000247">
        <annotation>
          <rdf:RDF>
            <rdf:Description rdf:about="#metaid_t_0191">
              <bqbiol:is>
                <rdf:Bag>
                  <rdf:li rdf:resource="urn:miriam:obo.chebi:CHEBI%3A30164"/>
                </rdf:Bag>
              </bqbiol:is>
            </rdf:Description>
          </rdf:RDF>
        </annotation>
      </speciesType>
      <speciesType metaid="metaid_t_0192" id="t_0192" name="5-formamido-1-(5-phospho-D-ribosyl)imidazole-4-carboxamide" sboTerm="SBO:0000247">
        <notes>
          <body xmlns="http://www.w3.org/1999/xhtml">
            <p>formula:C10H13N4O9P</p>
          </body>
        </notes>
        <annotation>
          <rdf:RDF>
            <rdf:Description rdf:about="#metaid_t_0192">
              <bqbiol:is>
                <rdf:Bag>
                  <rdf:li rdf:resource="urn:miriam:obo.chebi:CHEBI%3A18381"/>
                </rdf:Bag>
              </bqbiol:is>
            </rdf:Description>
          </rdf:RDF>
        </annotation>
      </speciesType>
      <speciesType metaid="metaid_t_0193" id="t_0193" name="5-formyltetrahydrofolic acid" sboTerm="SBO:0000247">
        <notes>
          <body xmlns="http://www.w3.org/1999/xhtml">
            <p>formula:C20H21N7O7</p>
          </body>
        </notes>
        <annotation>
          <rdf:RDF>
            <rdf:Description rdf:about="#metaid_t_0193">
              <bqbiol:is>
                <rdf:Bag>
                  <rdf:li rdf:resource="urn:miriam:obo.chebi:CHEBI%3A15640"/>
                </rdf:Bag>
              </bqbiol:is>
            </rdf:Description>
          </rdf:RDF>
        </annotation>
      </speciesType>
      <speciesType metaid="metaid_t_0194" id="t_0194" name="5-methyltetrahydrofolate(2-)" sboTerm="SBO:0000247">
        <notes>
          <body xmlns="http://www.w3.org/1999/xhtml">
            <p>formula:C20H24N7O6</p>
          </body>
        </notes>
        <annotation>
          <rdf:RDF>
            <rdf:Description rdf:about="#metaid_t_0194">
              <bqbiol:is>
                <rdf:Bag>
                  <rdf:li rdf:resource="urn:miriam:obo.chebi:CHEBI%3A18608"/>
                </rdf:Bag>
              </bqbiol:is>
            </rdf:Description>
          </rdf:RDF>
        </annotation>
      </speciesType>
      <speciesType metaid="metaid_t_0195" id="t_0195" name="5-methyltetrahydropteroyltri-L-glutamic acid" sboTerm="SBO:0000247">
        <notes>
          <body xmlns="http://www.w3.org/1999/xhtml">
            <p>formula:C25H36N8O12</p>
          </body>
        </notes>
        <annotation>
          <rdf:RDF>
            <rdf:Description rdf:about="#metaid_t_0195">
              <bqbiol:is>
                <rdf:Bag>
                  <rdf:li rdf:resource="urn:miriam:obo.chebi:CHEBI%3A17614"/>
                </rdf:Bag>
              </bqbiol:is>
            </rdf:Description>
          </rdf:RDF>
        </annotation>
      </speciesType>
      <speciesType metaid="metaid_t_0196" id="t_0196" name="5-O-(1-carboxyvinyl)-3-phosphoshikimic acid" sboTerm="SBO:0000247">
        <notes>
          <body xmlns="http://www.w3.org/1999/xhtml">
            <p>formula:C10H9O10P</p>
          </body>
        </notes>
        <annotation>
          <rdf:RDF>
            <rdf:Description rdf:about="#metaid_t_0196">
              <bqbiol:is>
                <rdf:Bag>
                  <rdf:li rdf:resource="urn:miriam:obo.chebi:CHEBI%3A16257"/>
                </rdf:Bag>
              </bqbiol:is>
            </rdf:Description>
          </rdf:RDF>
        </annotation>
      </speciesType>
      <speciesType metaid="metaid_t_0197" id="t_0197" name="5-O-phosphono-alpha-D-ribofuranosyl diphosphate" sboTerm="SBO:0000247">
        <notes>
          <body xmlns="http://www.w3.org/1999/xhtml">
            <p>formula:C5H8O14P3</p>
          </body>
        </notes>
        <annotation>
          <rdf:RDF>
            <rdf:Description rdf:about="#metaid_t_0197">
              <bqbiol:is>
                <rdf:Bag>
                  <rdf:li rdf:resource="urn:miriam:obo.chebi:CHEBI%3A17111"/>
                </rdf:Bag>
              </bqbiol:is>
            </rdf:Description>
          </rdf:RDF>
        </annotation>
      </speciesType>
      <speciesType metaid="metaid_t_0198" id="t_0198" name="5-phospho-beta-D-ribosylamine" sboTerm="SBO:0000247">
        <notes>
          <body xmlns="http://www.w3.org/1999/xhtml">
            <p>formula:C5H11NO7P</p>
          </body>
        </notes>
        <annotation>
          <rdf:RDF>
            <rdf:Description rdf:about="#metaid_t_0198">
              <bqbiol:is>
                <rdf:Bag>
                  <rdf:li rdf:resource="urn:miriam:obo.chebi:CHEBI%3A37737"/>
                </rdf:Bag>
              </bqbiol:is>
            </rdf:Description>
          </rdf:RDF>
        </annotation>
      </speciesType>
      <speciesType metaid="metaid_t_0199" id="t_0199" name="5-phosphoribosyl-ATP" sboTerm="SBO:0000247">
        <notes>
          <body xmlns="http://www.w3.org/1999/xhtml">
            <p>formula:C15H19N5O20P4</p>
          </body>
        </notes>
        <annotation>
          <rdf:RDF>
            <rdf:Description rdf:about="#metaid_t_0199">
              <bqbiol:is>
                <rdf:Bag>
                  <rdf:li rdf:resource="urn:miriam:obo.chebi:CHEBI%3A20629"/>
                </rdf:Bag>
              </bqbiol:is>
            </rdf:Description>
          </rdf:RDF>
        </annotation>
      </speciesType>
      <speciesType metaid="metaid_t_0200" id="t_0200" name="6,7-dimethyl-8-(1-D-ribityl)lumazine" sboTerm="SBO:0000247">
        <annotation>
          <rdf:RDF>
            <rdf:Description rdf:about="#metaid_t_0200">
              <bqbiol:is>
                <rdf:Bag>
                  <rdf:li rdf:resource="urn:miriam:obo.chebi:CHEBI%3A17601"/>
                </rdf:Bag>
              </bqbiol:is>
            </rdf:Description>
          </rdf:RDF>
        </annotation>
      </speciesType>
      <speciesType metaid="metaid_t_0201" id="t_0201" name="6-(alpha-D-glucosaminyl)-1-phosphatidyl-1D-myo-inositol" sboTerm="SBO:0000247">
        <annotation>
          <rdf:RDF>
            <rdf:Description rdf:about="#metaid_t_0201">
              <bqbiol:is>
                <rdf:Bag>
                  <rdf:li rdf:resource="urn:miriam:obo.chebi:CHEBI%3A17049"/>
                </rdf:Bag>
              </bqbiol:is>
            </rdf:Description>
          </rdf:RDF>
        </annotation>
      </speciesType>
      <speciesType metaid="metaid_t_0202" id="t_0202" name="6-(alpha-D-glucosaminyl)-O-acyl-1-phosphatidyl-1D-myo-inositol" sboTerm="SBO:0000247">
        <annotation>
          <rdf:RDF>
            <rdf:Description rdf:about="#metaid_t_0202">
              <bqbiol:is>
                <rdf:Bag>
                  <rdf:li rdf:resource="urn:miriam:obo.chebi:CHEBI%3A53055"/>
                </rdf:Bag>
              </bqbiol:is>
            </rdf:Description>
          </rdf:RDF>
        </annotation>
      </speciesType>
      <speciesType metaid="metaid_t_0203" id="t_0203" name="6-(N-acetyl-alpha-D-glucosaminyl)-1-phosphatidyl-1D-myo-inositol" sboTerm="SBO:0000247">
        <annotation>
          <rdf:RDF>
            <rdf:Description rdf:about="#metaid_t_0203">
              <bqbiol:is>
                <rdf:Bag>
                  <rdf:li rdf:resource="urn:miriam:obo.chebi:CHEBI%3A12194"/>
                </rdf:Bag>
              </bqbiol:is>
            </rdf:Description>
          </rdf:RDF>
        </annotation>
      </speciesType>
      <speciesType metaid="metaid_t_0204" id="t_0204" name="6-[6-(2-aminoethylphosphoryl)-alpha-mannosyl-(1-&gt;6)-2-(2-aminoethylphosphoryl)-alpha-mannosyl-(1-&gt;6)-alpha-2-(2-aminoethylphosphoryl)mannosyl-(1-&gt;4)-alpha-glucosaminyl]-O-acyl-1-phosphatidyl-1D-myo-inositol" sboTerm="SBO:0000247">
        <annotation>
          <rdf:RDF>
            <rdf:Description rdf:about="#metaid_t_0204">
              <bqbiol:is>
                <rdf:Bag>
                  <rdf:li rdf:resource="urn:miriam:obo.chebi:CHEBI%3A53060"/>
                </rdf:Bag>
              </bqbiol:is>
            </rdf:Description>
          </rdf:RDF>
        </annotation>
      </speciesType>
      <speciesType metaid="metaid_t_0205" id="t_0205" name="6-diphospho-1D-myo-inositol pentakisphosphate" sboTerm="SBO:0000247">
        <annotation>
          <rdf:RDF>
            <rdf:Description rdf:about="#metaid_t_0205">
              <bqbiol:is>
                <rdf:Bag>
                  <rdf:li rdf:resource="urn:miriam:obo.chebi:CHEBI%3A53065"/>
                </rdf:Bag>
              </bqbiol:is>
            </rdf:Description>
          </rdf:RDF>
        </annotation>
      </speciesType>
      <speciesType metaid="metaid_t_0206" id="t_0206" name="6-O-[alpha-D-mannosyl-(1-&gt;4)-alpha-D-glucosaminyl]-O-acyl-1-phosphatidyl-1D-myo-inositol" sboTerm="SBO:0000247">
        <annotation>
          <rdf:RDF>
            <rdf:Description rdf:about="#metaid_t_0206">
              <bqbiol:is>
                <rdf:Bag>
                  <rdf:li rdf:resource="urn:miriam:obo.chebi:CHEBI%3A53056"/>
                </rdf:Bag>
              </bqbiol:is>
            </rdf:Description>
          </rdf:RDF>
        </annotation>
      </speciesType>
      <speciesType metaid="metaid_t_0207" id="t_0207" name="6-O-phosphono-D-glucono-1,5-lactone" sboTerm="SBO:0000247">
        <notes>
          <body xmlns="http://www.w3.org/1999/xhtml">
            <p>formula:C6H9O9P</p>
          </body>
        </notes>
        <annotation>
          <rdf:RDF>
            <rdf:Description rdf:about="#metaid_t_0207">
              <bqbiol:is>
                <rdf:Bag>
                  <rdf:li rdf:resource="urn:miriam:obo.chebi:CHEBI%3A16938"/>
                </rdf:Bag>
              </bqbiol:is>
            </rdf:Description>
          </rdf:RDF>
        </annotation>
      </speciesType>
      <speciesType metaid="metaid_t_0208" id="t_0208" name="6-O-{2-O-[(2-aminoethyl)phosphoryl]-alpha-D-mannosyl-(1-&gt;4)-alpha-D-glucosaminyl}-O-acyl-1-phosphatidyl-1D-myo-inositol" sboTerm="SBO:0000247">
        <annotation>
          <rdf:RDF>
            <rdf:Description rdf:about="#metaid_t_0208">
              <bqbiol:is>
                <rdf:Bag>
                  <rdf:li rdf:resource="urn:miriam:obo.chebi:CHEBI%3A53057"/>
                </rdf:Bag>
              </bqbiol:is>
            </rdf:Description>
          </rdf:RDF>
        </annotation>
      </speciesType>
      <speciesType metaid="metaid_t_0209" id="t_0209" name="6-O-{alpha-D-mannosyl-(1-&gt;2)-alpha-D-mannosyl-(1-&gt;6)-2-O-[(2-aminoethyl)phosphoryl]-alpha-D-mannosyl-(1-&gt;4)-alpha-D-glucosaminyl}-O-acyl-1-phosphatidyl-1D-myo-inositol" sboTerm="SBO:0000247">
        <annotation>
          <rdf:RDF>
            <rdf:Description rdf:about="#metaid_t_0209">
              <bqbiol:is>
                <rdf:Bag>
                  <rdf:li rdf:resource="urn:miriam:obo.chebi:CHEBI%3A53059"/>
                </rdf:Bag>
              </bqbiol:is>
            </rdf:Description>
          </rdf:RDF>
        </annotation>
      </speciesType>
      <speciesType metaid="metaid_t_0210" id="t_0210" name="6-O-{alpha-D-mannosyl-(1-&gt;6)-2-O-[(2-aminoethyl)phosphoryl]-alpha-D-mannosyl-(1-&gt;4)-alpha-D-glucosaminyl}-O-acyl-1-phosphatidyl-1D-myo-inositol" sboTerm="SBO:0000247">
        <annotation>
          <rdf:RDF>
            <rdf:Description rdf:about="#metaid_t_0210">
              <bqbiol:is>
                <rdf:Bag>
                  <rdf:li rdf:resource="urn:miriam:obo.chebi:CHEBI%3A53058"/>
                </rdf:Bag>
              </bqbiol:is>
            </rdf:Description>
          </rdf:RDF>
        </annotation>
      </speciesType>
      <speciesType metaid="metaid_t_0211" id="t_0211" name="6-phospho-D-gluconate" sboTerm="SBO:0000247">
        <notes>
          <body xmlns="http://www.w3.org/1999/xhtml">
            <p>formula:C6H10O10P</p>
          </body>
        </notes>
        <annotation>
          <rdf:RDF>
            <rdf:Description rdf:about="#metaid_t_0211">
              <bqbiol:is>
                <rdf:Bag>
                  <rdf:li rdf:resource="urn:miriam:obo.chebi:CHEBI%3A16863"/>
                </rdf:Bag>
              </bqbiol:is>
            </rdf:Description>
          </rdf:RDF>
        </annotation>
      </speciesType>
      <speciesType metaid="metaid_t_0212" id="t_0212" name="7,8-diaminononanoate" sboTerm="SBO:0000247">
        <notes>
          <body xmlns="http://www.w3.org/1999/xhtml">
            <p>formula:C9H21N2O2</p>
          </body>
        </notes>
        <annotation>
          <rdf:RDF>
            <rdf:Description rdf:about="#metaid_t_0212">
              <bqbiol:is>
                <rdf:Bag>
                  <rdf:li rdf:resource="urn:miriam:obo.chebi:CHEBI%3A17830"/>
                </rdf:Bag>
              </bqbiol:is>
            </rdf:Description>
          </rdf:RDF>
        </annotation>
      </speciesType>
      <speciesType metaid="metaid_t_0213" id="t_0213" name="7,8-dihydroneopterin" sboTerm="SBO:0000247">
        <annotation>
          <rdf:RDF>
            <rdf:Description rdf:about="#metaid_t_0213">
              <bqbiol:is>
                <rdf:Bag>
                  <rdf:li rdf:resource="urn:miriam:obo.chebi:CHEBI%3A17001"/>
                </rdf:Bag>
              </bqbiol:is>
            </rdf:Description>
          </rdf:RDF>
        </annotation>
      </speciesType>
      <speciesType metaid="metaid_t_0214" id="t_0214" name="7,8-dihydroneopterin 3&apos;-phosphate" sboTerm="SBO:0000247">
        <notes>
          <body xmlns="http://www.w3.org/1999/xhtml">
            <p>formula:C9H12N5O7P</p>
          </body>
        </notes>
        <annotation>
          <rdf:RDF>
            <rdf:Description rdf:about="#metaid_t_0214">
              <bqbiol:is>
                <rdf:Bag>
                  <rdf:li rdf:resource="urn:miriam:obo.chebi:CHEBI%3A48954"/>
                </rdf:Bag>
              </bqbiol:is>
            </rdf:Description>
          </rdf:RDF>
        </annotation>
      </speciesType>
      <speciesType metaid="metaid_t_0215" id="t_0215" name="7,8-dihydroneopterin 3&apos;-triphosphate" sboTerm="SBO:0000247">
        <notes>
          <body xmlns="http://www.w3.org/1999/xhtml">
            <p>formula:C9H12N5O13P3</p>
          </body>
        </notes>
        <annotation>
          <rdf:RDF>
            <rdf:Description rdf:about="#metaid_t_0215">
              <bqbiol:is>
                <rdf:Bag>
                  <rdf:li rdf:resource="urn:miriam:obo.chebi:CHEBI%3A18372"/>
                </rdf:Bag>
              </bqbiol:is>
            </rdf:Description>
          </rdf:RDF>
        </annotation>
      </speciesType>
      <speciesType metaid="metaid_t_0216" id="t_0216" name="7,8-dihydropteroate" sboTerm="SBO:0000247">
        <annotation>
          <rdf:RDF>
            <rdf:Description rdf:about="#metaid_t_0216">
              <bqbiol:is>
                <rdf:Bag>
                  <rdf:li rdf:resource="urn:miriam:obo.chebi:CHEBI%3A17839"/>
                </rdf:Bag>
              </bqbiol:is>
            </rdf:Description>
          </rdf:RDF>
        </annotation>
      </speciesType>
      <speciesType metaid="metaid_t_0217" id="t_0217" name="7-phospho-2-dehydro-3-deoxy-D-arabino-heptonic acid" sboTerm="SBO:0000247">
        <notes>
          <body xmlns="http://www.w3.org/1999/xhtml">
            <p>formula:C7H10O10P</p>
          </body>
        </notes>
        <annotation>
          <rdf:RDF>
            <rdf:Description rdf:about="#metaid_t_0217">
              <bqbiol:is>
                <rdf:Bag>
                  <rdf:li rdf:resource="urn:miriam:obo.chebi:CHEBI%3A18150"/>
                </rdf:Bag>
              </bqbiol:is>
            </rdf:Description>
          </rdf:RDF>
        </annotation>
      </speciesType>
      <speciesType metaid="metaid_t_0218" id="t_0218" name="8-amino-7-oxononanoate" sboTerm="SBO:0000247">
        <notes>
          <body xmlns="http://www.w3.org/1999/xhtml">
            <p>formula:C9H17NO3</p>
          </body>
        </notes>
        <annotation>
          <rdf:RDF>
            <rdf:Description rdf:about="#metaid_t_0218">
              <bqbiol:is>
                <rdf:Bag>
                  <rdf:li rdf:resource="urn:miriam:obo.chebi:CHEBI%3A12266"/>
                </rdf:Bag>
              </bqbiol:is>
            </rdf:Description>
          </rdf:RDF>
        </annotation>
      </speciesType>
      <speciesType metaid="metaid_t_0219" id="t_0219" name="9H-xanthine" sboTerm="SBO:0000247">
        <annotation>
          <rdf:RDF>
            <rdf:Description rdf:about="#metaid_t_0219">
              <bqbiol:is>
                <rdf:Bag>
                  <rdf:li rdf:resource="urn:miriam:obo.chebi:CHEBI%3A17712"/>
                </rdf:Bag>
              </bqbiol:is>
            </rdf:Description>
          </rdf:RDF>
        </annotation>
      </speciesType>
      <speciesType metaid="metaid_t_0220" id="t_0220" name="acetaldehyde" sboTerm="SBO:0000247">
        <annotation>
          <rdf:RDF>
            <rdf:Description rdf:about="#metaid_t_0220">
              <bqbiol:is>
                <rdf:Bag>
                  <rdf:li rdf:resource="urn:miriam:obo.chebi:CHEBI%3A15343"/>
                </rdf:Bag>
              </bqbiol:is>
            </rdf:Description>
          </rdf:RDF>
        </annotation>
      </speciesType>
      <speciesType metaid="metaid_t_0221" id="t_0221" name="acetate" sboTerm="SBO:0000247">
        <annotation>
          <rdf:RDF>
            <rdf:Description rdf:about="#metaid_t_0221">
              <bqbiol:is>
                <rdf:Bag>
                  <rdf:li rdf:resource="urn:miriam:obo.chebi:CHEBI%3A30089"/>
                </rdf:Bag>
              </bqbiol:is>
            </rdf:Description>
          </rdf:RDF>
        </annotation>
      </speciesType>
      <speciesType metaid="metaid_t_0222" id="t_0222" name="acetoacetyl-CoA" sboTerm="SBO:0000247">
        <notes>
          <body xmlns="http://www.w3.org/1999/xhtml">
            <p>formula:C25H36N7O18P3S</p>
          </body>
        </notes>
        <annotation>
          <rdf:RDF>
            <rdf:Description rdf:about="#metaid_t_0222">
              <bqbiol:is>
                <rdf:Bag>
                  <rdf:li rdf:resource="urn:miriam:obo.chebi:CHEBI%3A15345"/>
                </rdf:Bag>
              </bqbiol:is>
            </rdf:Description>
          </rdf:RDF>
        </annotation>
      </speciesType>
      <speciesType metaid="metaid_t_0223" id="t_0223" name="acetyl-[acyl-carrier protein]" sboTerm="SBO:0000247">
        <notes>
          <body xmlns="http://www.w3.org/1999/xhtml">
            <p>formula:C13H23N2O8PRS</p>
          </body>
        </notes>
        <annotation>
          <rdf:RDF>
            <rdf:Description rdf:about="#metaid_t_0223">
              <bqbiol:is>
                <rdf:Bag>
                  <rdf:li rdf:resource="urn:miriam:obo.chebi:CHEBI%3A17093"/>
                </rdf:Bag>
              </bqbiol:is>
            </rdf:Description>
          </rdf:RDF>
        </annotation>
      </speciesType>
      <speciesType metaid="metaid_t_0224" id="t_0224" name="acetyl-CoA" sboTerm="SBO:0000247">
        <notes>
          <body xmlns="http://www.w3.org/1999/xhtml">
            <p>formula:C23H34N7O17P3S</p>
          </body>
        </notes>
        <annotation>
          <rdf:RDF>
            <rdf:Description rdf:about="#metaid_t_0224">
              <bqbiol:is>
                <rdf:Bag>
                  <rdf:li rdf:resource="urn:miriam:obo.chebi:CHEBI%3A15351"/>
                </rdf:Bag>
              </bqbiol:is>
            </rdf:Description>
          </rdf:RDF>
        </annotation>
      </speciesType>
      <speciesType metaid="metaid_t_0225" id="t_0225" name="acyl-CoA" sboTerm="SBO:0000247">
        <annotation>
          <rdf:RDF>
            <rdf:Description rdf:about="#metaid_t_0225">
              <bqbiol:is>
                <rdf:Bag>
                  <rdf:li rdf:resource="urn:miriam:obo.chebi:CHEBI%3A17984"/>
                </rdf:Bag>
              </bqbiol:is>
            </rdf:Description>
          </rdf:RDF>
        </annotation>
      </speciesType>
      <speciesType metaid="metaid_t_0226" id="t_0226" name="acylglycerone phosphates" sboTerm="SBO:0000247">
        <annotation>
          <rdf:RDF>
            <rdf:Description rdf:about="#metaid_t_0226">
              <bqbiol:is>
                <rdf:Bag>
                  <rdf:li rdf:resource="urn:miriam:obo.chebi:CHEBI%3A22231"/>
                </rdf:Bag>
              </bqbiol:is>
            </rdf:Description>
          </rdf:RDF>
        </annotation>
      </speciesType>
      <speciesType metaid="metaid_t_0227" id="t_0227" name="adenine" sboTerm="SBO:0000247">
        <annotation>
          <rdf:RDF>
            <rdf:Description rdf:about="#metaid_t_0227">
              <bqbiol:is>
                <rdf:Bag>
                  <rdf:li rdf:resource="urn:miriam:obo.chebi:CHEBI%3A16708"/>
                </rdf:Bag>
              </bqbiol:is>
            </rdf:Description>
          </rdf:RDF>
        </annotation>
      </speciesType>
      <speciesType metaid="metaid_t_0228" id="t_0228" name="adenosine" sboTerm="SBO:0000247">
        <annotation>
          <rdf:RDF>
            <rdf:Description rdf:about="#metaid_t_0228">
              <bqbiol:is>
                <rdf:Bag>
                  <rdf:li rdf:resource="urn:miriam:obo.chebi:CHEBI%3A16335"/>
                </rdf:Bag>
              </bqbiol:is>
            </rdf:Description>
          </rdf:RDF>
        </annotation>
      </speciesType>
      <speciesType metaid="metaid_t_0229" id="t_0229" name="adenosine 2&apos;-phosphate" sboTerm="SBO:0000247">
        <annotation>
          <rdf:RDF>
            <rdf:Description rdf:about="#metaid_t_0229">
              <bqbiol:is>
                <rdf:Bag>
                  <rdf:li rdf:resource="urn:miriam:obo.chebi:CHEBI%3A28223"/>
                </rdf:Bag>
              </bqbiol:is>
            </rdf:Description>
          </rdf:RDF>
        </annotation>
      </speciesType>
      <speciesType metaid="metaid_t_0230" id="t_0230" name="adenosine 3&apos;,5&apos;-bismonophosphate" sboTerm="SBO:0000247">
        <notes>
          <body xmlns="http://www.w3.org/1999/xhtml">
            <p>formula:C10H11N5O10P2</p>
          </body>
        </notes>
        <annotation>
          <rdf:RDF>
            <rdf:Description rdf:about="#metaid_t_0230">
              <bqbiol:is>
                <rdf:Bag>
                  <rdf:li rdf:resource="urn:miriam:obo.chebi:CHEBI%3A17985"/>
                </rdf:Bag>
              </bqbiol:is>
            </rdf:Description>
          </rdf:RDF>
        </annotation>
      </speciesType>
      <speciesType metaid="metaid_t_0231" id="t_0231" name="ADP" sboTerm="SBO:0000247">
        <notes>
          <body xmlns="http://www.w3.org/1999/xhtml">
            <p>formula:C10H12N5O10P2</p>
          </body>
        </notes>
        <annotation>
          <rdf:RDF>
            <rdf:Description rdf:about="#metaid_t_0231">
              <bqbiol:is>
                <rdf:Bag>
                  <rdf:li rdf:resource="urn:miriam:obo.chebi:CHEBI%3A16761"/>
                </rdf:Bag>
              </bqbiol:is>
            </rdf:Description>
          </rdf:RDF>
        </annotation>
      </speciesType>
      <speciesType metaid="metaid_t_0232" id="t_0232" name="ADP-ribose" sboTerm="SBO:0000247">
        <notes>
          <body xmlns="http://www.w3.org/1999/xhtml">
            <p>formula:C15H21N5O14P2</p>
          </body>
        </notes>
        <annotation>
          <rdf:RDF>
            <rdf:Description rdf:about="#metaid_t_0232">
              <bqbiol:is>
                <rdf:Bag>
                  <rdf:li rdf:resource="urn:miriam:obo.chebi:CHEBI%3A16960"/>
                </rdf:Bag>
              </bqbiol:is>
            </rdf:Description>
          </rdf:RDF>
        </annotation>
      </speciesType>
      <speciesType metaid="metaid_t_0233" id="t_0233" name="Ala-tRNA(Ala)" sboTerm="SBO:0000247">
        <notes>
          <body xmlns="http://www.w3.org/1999/xhtml">
            <p>formula:C3H6NOR</p>
          </body>
        </notes>
        <annotation>
          <rdf:RDF>
            <rdf:Description rdf:about="#metaid_t_0233">
              <bqbiol:is>
                <rdf:Bag>
                  <rdf:li rdf:resource="urn:miriam:obo.chebi:CHEBI%3A17732"/>
                </rdf:Bag>
              </bqbiol:is>
            </rdf:Description>
          </rdf:RDF>
        </annotation>
      </speciesType>
      <speciesType metaid="metaid_t_0234" id="t_0234" name="aldehydo-D-glucose 6-phosphate" sboTerm="SBO:0000247">
        <notes>
          <body xmlns="http://www.w3.org/1999/xhtml">
            <p>formula:C6H11O9P</p>
          </body>
        </notes>
        <annotation>
          <rdf:RDF>
            <rdf:Description rdf:about="#metaid_t_0234">
              <bqbiol:is>
                <rdf:Bag>
                  <rdf:li rdf:resource="urn:miriam:obo.chebi:CHEBI%3A15954"/>
                </rdf:Bag>
              </bqbiol:is>
            </rdf:Description>
          </rdf:RDF>
        </annotation>
      </speciesType>
      <speciesType metaid="metaid_t_0235" id="t_0235" name="allantoate" sboTerm="SBO:0000247">
        <notes>
          <body xmlns="http://www.w3.org/1999/xhtml">
            <p>formula:C4H7N4O4</p>
          </body>
        </notes>
        <annotation>
          <rdf:RDF>
            <rdf:Description rdf:about="#metaid_t_0235">
              <bqbiol:is>
                <rdf:Bag>
                  <rdf:li rdf:resource="urn:miriam:obo.chebi:CHEBI%3A17536"/>
                </rdf:Bag>
              </bqbiol:is>
            </rdf:Description>
          </rdf:RDF>
        </annotation>
      </speciesType>
      <speciesType metaid="metaid_t_0236" id="t_0236" name="allantoin" sboTerm="SBO:0000247">
        <annotation>
          <rdf:RDF>
            <rdf:Description rdf:about="#metaid_t_0236">
              <bqbiol:is>
                <rdf:Bag>
                  <rdf:li rdf:resource="urn:miriam:obo.chebi:CHEBI%3A15676"/>
                </rdf:Bag>
              </bqbiol:is>
            </rdf:Description>
          </rdf:RDF>
        </annotation>
      </speciesType>
      <speciesType metaid="metaid_t_0237" id="t_0237" name="alpha,alpha-trehalose" sboTerm="SBO:0000247">
        <annotation>
          <rdf:RDF>
            <rdf:Description rdf:about="#metaid_t_0237">
              <bqbiol:is>
                <rdf:Bag>
                  <rdf:li rdf:resource="urn:miriam:obo.chebi:CHEBI%3A16551"/>
                </rdf:Bag>
              </bqbiol:is>
            </rdf:Description>
          </rdf:RDF>
        </annotation>
      </speciesType>
      <speciesType metaid="metaid_t_0238" id="t_0238" name="alpha,alpha-trehalose 6-phosphate" sboTerm="SBO:0000247">
        <notes>
          <body xmlns="http://www.w3.org/1999/xhtml">
            <p>formula:C12H21O14P</p>
          </body>
        </notes>
        <annotation>
          <rdf:RDF>
            <rdf:Description rdf:about="#metaid_t_0238">
              <bqbiol:is>
                <rdf:Bag>
                  <rdf:li rdf:resource="urn:miriam:obo.chebi:CHEBI%3A18283"/>
                </rdf:Bag>
              </bqbiol:is>
            </rdf:Description>
          </rdf:RDF>
        </annotation>
      </speciesType>
      <speciesType metaid="metaid_t_0239" id="t_0239" name="alpha-D-galactose 1-phosphate" sboTerm="SBO:0000247">
        <notes>
          <body xmlns="http://www.w3.org/1999/xhtml">
            <p>formula:C6H11O9P</p>
          </body>
        </notes>
        <annotation>
          <rdf:RDF>
            <rdf:Description rdf:about="#metaid_t_0239">
              <bqbiol:is>
                <rdf:Bag>
                  <rdf:li rdf:resource="urn:miriam:obo.chebi:CHEBI%3A17973"/>
                </rdf:Bag>
              </bqbiol:is>
            </rdf:Description>
          </rdf:RDF>
        </annotation>
      </speciesType>
      <speciesType metaid="metaid_t_0240" id="t_0240" name="alpha-D-glucosamine 1-phosphate" sboTerm="SBO:0000247">
        <notes>
          <body xmlns="http://www.w3.org/1999/xhtml">
            <p>formula:C6H13NO8P</p>
          </body>
        </notes>
        <annotation>
          <rdf:RDF>
            <rdf:Description rdf:about="#metaid_t_0240">
              <bqbiol:is>
                <rdf:Bag>
                  <rdf:li rdf:resource="urn:miriam:obo.chebi:CHEBI%3A27625"/>
                </rdf:Bag>
              </bqbiol:is>
            </rdf:Description>
          </rdf:RDF>
        </annotation>
      </speciesType>
      <speciesType metaid="metaid_t_0241" id="t_0241" name="alpha-D-glucosamine 6-phosphate" sboTerm="SBO:0000247">
        <notes>
          <body xmlns="http://www.w3.org/1999/xhtml">
            <p>formula:C6H13NO8P</p>
          </body>
        </notes>
        <annotation>
          <rdf:RDF>
            <rdf:Description rdf:about="#metaid_t_0241">
              <bqbiol:is>
                <rdf:Bag>
                  <rdf:li rdf:resource="urn:miriam:obo.chebi:CHEBI%3A15873"/>
                </rdf:Bag>
              </bqbiol:is>
            </rdf:Description>
          </rdf:RDF>
        </annotation>
      </speciesType>
      <speciesType metaid="metaid_t_0242" id="t_0242" name="alpha-D-mannosyl-beta-D-mannosyldiacetylchitobiosyldiphosphodolichol" sboTerm="SBO:0000247">
        <notes>
          <body xmlns="http://www.w3.org/1999/xhtml">
            <p>formula:C43H74N2O27P2</p>
          </body>
        </notes>
        <annotation>
          <rdf:RDF>
            <rdf:Description rdf:about="#metaid_t_0242">
              <bqbiol:is>
                <rdf:Bag>
                  <rdf:li rdf:resource="urn:miriam:obo.chebi:CHEBI%3A28067"/>
                </rdf:Bag>
              </bqbiol:is>
            </rdf:Description>
          </rdf:RDF>
        </annotation>
      </speciesType>
      <speciesType metaid="metaid_t_0243" id="t_0243" name="alpha-D-ribose 1-phosphate" sboTerm="SBO:0000247">
        <notes>
          <body xmlns="http://www.w3.org/1999/xhtml">
            <p>formula:C5H9O8P</p>
          </body>
        </notes>
        <annotation>
          <rdf:RDF>
            <rdf:Description rdf:about="#metaid_t_0243">
              <bqbiol:is>
                <rdf:Bag>
                  <rdf:li rdf:resource="urn:miriam:obo.chebi:CHEBI%3A16300"/>
                </rdf:Bag>
              </bqbiol:is>
            </rdf:Description>
          </rdf:RDF>
        </annotation>
      </speciesType>
      <speciesType metaid="metaid_t_0244" id="t_0244" name="alpha-D-ribose 5-phosphate" sboTerm="SBO:0000247">
        <notes>
          <body xmlns="http://www.w3.org/1999/xhtml">
            <p>formula:C5H9O8P</p>
          </body>
        </notes>
        <annotation>
          <rdf:RDF>
            <rdf:Description rdf:about="#metaid_t_0244">
              <bqbiol:is>
                <rdf:Bag>
                  <rdf:li rdf:resource="urn:miriam:obo.chebi:CHEBI%3A18189"/>
                </rdf:Bag>
              </bqbiol:is>
            </rdf:Description>
          </rdf:RDF>
        </annotation>
      </speciesType>
      <speciesType metaid="metaid_t_0245" id="t_0245" name="aminoacetaldehyde" sboTerm="SBO:0000247">
        <notes>
          <body xmlns="http://www.w3.org/1999/xhtml">
            <p>formula:C2H6NO</p>
          </body>
        </notes>
        <annotation>
          <rdf:RDF>
            <rdf:Description rdf:about="#metaid_t_0245">
              <bqbiol:is>
                <rdf:Bag>
                  <rdf:li rdf:resource="urn:miriam:obo.chebi:CHEBI%3A17628"/>
                </rdf:Bag>
              </bqbiol:is>
            </rdf:Description>
          </rdf:RDF>
        </annotation>
      </speciesType>
      <speciesType metaid="metaid_t_0246" id="t_0246" name="aminoacetone" sboTerm="SBO:0000247">
        <notes>
          <body xmlns="http://www.w3.org/1999/xhtml">
            <p>formula:C3H8NO</p>
          </body>
        </notes>
        <annotation>
          <rdf:RDF>
            <rdf:Description rdf:about="#metaid_t_0246">
              <bqbiol:is>
                <rdf:Bag>
                  <rdf:li rdf:resource="urn:miriam:obo.chebi:CHEBI%3A17906"/>
                </rdf:Bag>
              </bqbiol:is>
            </rdf:Description>
          </rdf:RDF>
        </annotation>
      </speciesType>
      <speciesType metaid="metaid_t_0247" id="t_0247" name="ammonium" sboTerm="SBO:0000247">
        <annotation>
          <rdf:RDF>
            <rdf:Description rdf:about="#metaid_t_0247">
              <bqbiol:is>
                <rdf:Bag>
                  <rdf:li rdf:resource="urn:miriam:obo.chebi:CHEBI%3A28938"/>
                </rdf:Bag>
              </bqbiol:is>
            </rdf:Description>
          </rdf:RDF>
        </annotation>
      </speciesType>
      <speciesType metaid="metaid_t_0248" id="t_0248" name="AMP" sboTerm="SBO:0000247">
        <notes>
          <body xmlns="http://www.w3.org/1999/xhtml">
            <p>formula:C10H12N5O7P</p>
          </body>
        </notes>
        <annotation>
          <rdf:RDF>
            <rdf:Description rdf:about="#metaid_t_0248">
              <bqbiol:is>
                <rdf:Bag>
                  <rdf:li rdf:resource="urn:miriam:obo.chebi:CHEBI%3A16027"/>
                </rdf:Bag>
              </bqbiol:is>
            </rdf:Description>
          </rdf:RDF>
        </annotation>
      </speciesType>
      <speciesType metaid="metaid_t_0249" id="t_0249" name="amylose" sboTerm="SBO:0000247">
        <notes>
          <body xmlns="http://www.w3.org/1999/xhtml">
            <p>formula:C6H12O6</p>
          </body>
        </notes>
        <annotation>
          <rdf:RDF>
            <rdf:Description rdf:about="#metaid_t_0249">
              <bqbiol:is>
                <rdf:Bag>
                  <rdf:li rdf:resource="urn:miriam:obo.chebi:CHEBI%3A28102"/>
                </rdf:Bag>
              </bqbiol:is>
            </rdf:Description>
          </rdf:RDF>
        </annotation>
      </speciesType>
      <speciesType metaid="metaid_t_0250" id="t_0250" name="anthranilate" sboTerm="SBO:0000247">
        <annotation>
          <rdf:RDF>
            <rdf:Description rdf:about="#metaid_t_0250">
              <bqbiol:is>
                <rdf:Bag>
                  <rdf:li rdf:resource="urn:miriam:obo.chebi:CHEBI%3A16567"/>
                </rdf:Bag>
              </bqbiol:is>
            </rdf:Description>
          </rdf:RDF>
        </annotation>
      </speciesType>
      <speciesType metaid="metaid_t_0251" id="t_0251" name="Arg-tRNA(Arg)" sboTerm="SBO:0000247">
        <notes>
          <body xmlns="http://www.w3.org/1999/xhtml">
            <p>formula:C6H14N4OR</p>
          </body>
        </notes>
        <annotation>
          <rdf:RDF>
            <rdf:Description rdf:about="#metaid_t_0251">
              <bqbiol:is>
                <rdf:Bag>
                  <rdf:li rdf:resource="urn:miriam:obo.chebi:CHEBI%3A18366"/>
                </rdf:Bag>
              </bqbiol:is>
            </rdf:Description>
          </rdf:RDF>
        </annotation>
      </speciesType>
      <speciesType metaid="metaid_t_0252" id="t_0252" name="Asn-tRNA(Asn)" sboTerm="SBO:0000247">
        <notes>
          <body xmlns="http://www.w3.org/1999/xhtml">
            <p>formula:C14H23N2O12PR2</p>
          </body>
        </notes>
        <annotation>
          <rdf:RDF>
            <rdf:Description rdf:about="#metaid_t_0252">
              <bqbiol:is>
                <rdf:Bag>
                  <rdf:li rdf:resource="urn:miriam:obo.chebi:CHEBI%3A29265"/>
                </rdf:Bag>
              </bqbiol:is>
            </rdf:Description>
          </rdf:RDF>
        </annotation>
      </speciesType>
      <speciesType metaid="metaid_t_0253" id="t_0253" name="Asp-tRNA(Asp)" sboTerm="SBO:0000247">
        <notes>
          <body xmlns="http://www.w3.org/1999/xhtml">
            <p>formula:C4H5NO3R</p>
          </body>
        </notes>
        <annotation>
          <rdf:RDF>
            <rdf:Description rdf:about="#metaid_t_0253">
              <bqbiol:is>
                <rdf:Bag>
                  <rdf:li rdf:resource="urn:miriam:obo.chebi:CHEBI%3A29158"/>
                </rdf:Bag>
              </bqbiol:is>
            </rdf:Description>
          </rdf:RDF>
        </annotation>
      </speciesType>
      <speciesType metaid="metaid_t_0254" id="t_0254" name="ATP" sboTerm="SBO:0000247">
        <annotation>
          <rdf:RDF>
            <rdf:Description rdf:about="#metaid_t_0254">
              <bqbiol:is>
                <rdf:Bag>
                  <rdf:li rdf:resource="urn:miriam:obo.chebi:CHEBI%3A30616"/>
                </rdf:Bag>
              </bqbiol:is>
            </rdf:Description>
          </rdf:RDF>
        </annotation>
      </speciesType>
      <speciesType metaid="metaid_t_0255" id="t_0255" name="beta-alanine" sboTerm="SBO:0000247">
        <annotation>
          <rdf:RDF>
            <rdf:Description rdf:about="#metaid_t_0255">
              <bqbiol:is>
                <rdf:Bag>
                  <rdf:li rdf:resource="urn:miriam:obo.chebi:CHEBI%3A16958"/>
                </rdf:Bag>
              </bqbiol:is>
            </rdf:Description>
          </rdf:RDF>
        </annotation>
      </speciesType>
      <speciesType metaid="metaid_t_0256" id="t_0256" name="beta-D-fructofuranose 2,6-bisphosphate" sboTerm="SBO:0000247">
        <notes>
          <body xmlns="http://www.w3.org/1999/xhtml">
            <p>formula:C6H10O12P2</p>
          </body>
        </notes>
        <annotation>
          <rdf:RDF>
            <rdf:Description rdf:about="#metaid_t_0256">
              <bqbiol:is>
                <rdf:Bag>
                  <rdf:li rdf:resource="urn:miriam:obo.chebi:CHEBI%3A28602"/>
                </rdf:Bag>
              </bqbiol:is>
            </rdf:Description>
          </rdf:RDF>
        </annotation>
      </speciesType>
      <speciesType metaid="metaid_t_0257" id="t_0257" name="beta-D-glucose 6-phosphate" sboTerm="SBO:0000247">
        <notes>
          <body xmlns="http://www.w3.org/1999/xhtml">
            <p>formula:C6H11O9P</p>
          </body>
        </notes>
        <annotation>
          <rdf:RDF>
            <rdf:Description rdf:about="#metaid_t_0257">
              <bqbiol:is>
                <rdf:Bag>
                  <rdf:li rdf:resource="urn:miriam:obo.chebi:CHEBI%3A17719"/>
                </rdf:Bag>
              </bqbiol:is>
            </rdf:Description>
          </rdf:RDF>
        </annotation>
      </speciesType>
      <speciesType metaid="metaid_t_0258" id="t_0258" name="beta-D-mannosyldiacetylchitobiosyldiphosphodolichol" sboTerm="SBO:0000247">
        <notes>
          <body xmlns="http://www.w3.org/1999/xhtml">
            <p>formula:C37H64N2O22P2</p>
          </body>
        </notes>
        <annotation>
          <rdf:RDF>
            <rdf:Description rdf:about="#metaid_t_0258">
              <bqbiol:is>
                <rdf:Bag>
                  <rdf:li rdf:resource="urn:miriam:obo.chebi:CHEBI%3A18396"/>
                </rdf:Bag>
              </bqbiol:is>
            </rdf:Description>
          </rdf:RDF>
        </annotation>
      </speciesType>
      <speciesType metaid="metaid_t_0259" id="t_0259" name="bicarbonate" sboTerm="SBO:0000247">
        <annotation>
          <rdf:RDF>
            <rdf:Description rdf:about="#metaid_t_0259">
              <bqbiol:is>
                <rdf:Bag>
                  <rdf:li rdf:resource="urn:miriam:obo.chebi:CHEBI%3A17544"/>
                </rdf:Bag>
              </bqbiol:is>
            </rdf:Description>
          </rdf:RDF>
        </annotation>
      </speciesType>
      <speciesType metaid="metaid_t_0260" id="t_0260" name="biomass" sboTerm="SBO:0000247">
        <annotation>
          <rdf:RDF>
            <rdf:Description rdf:about="#metaid_t_0260">
              <bqbiol:isDescribedBy>
                <rdf:Bag>
                  <rdf:li rdf:resource="urn:miriam:obo.eco:ECO%3A0000035"/>
                  <rdf:li rdf:resource="urn:miriam:pubmed:18687109"/>
                </rdf:Bag>
              </bqbiol:isDescribedBy>
            </rdf:Description>
          </rdf:RDF>
        </annotation>
      </speciesType>
      <speciesType metaid="metaid_t_0261" id="t_0261" name="biotin" sboTerm="SBO:0000247">
        <notes>
          <body xmlns="http://www.w3.org/1999/xhtml">
            <p>formula:C10H15N2O3S</p>
          </body>
        </notes>
        <annotation>
          <rdf:RDF>
            <rdf:Description rdf:about="#metaid_t_0261">
              <bqbiol:is>
                <rdf:Bag>
                  <rdf:li rdf:resource="urn:miriam:obo.chebi:CHEBI%3A15956"/>
                </rdf:Bag>
              </bqbiol:is>
            </rdf:Description>
          </rdf:RDF>
        </annotation>
      </speciesType>
      <speciesType metaid="metaid_t_0262" id="t_0262" name="biotinyl-5&apos;-AMP" sboTerm="SBO:0000247">
        <notes>
          <body xmlns="http://www.w3.org/1999/xhtml">
            <p>formula:C20H27N7O9PS</p>
          </body>
        </notes>
        <annotation>
          <rdf:RDF>
            <rdf:Description rdf:about="#metaid_t_0262">
              <bqbiol:is>
                <rdf:Bag>
                  <rdf:li rdf:resource="urn:miriam:obo.chebi:CHEBI%3A3110"/>
                </rdf:Bag>
              </bqbiol:is>
            </rdf:Description>
          </rdf:RDF>
        </annotation>
      </speciesType>
      <speciesType metaid="metaid_t_0263" id="t_0263" name="but-1-ene-1,2,4-tricarboxylic acid" sboTerm="SBO:0000247">
        <notes>
          <body xmlns="http://www.w3.org/1999/xhtml">
            <p>formula:C7H5O6</p>
          </body>
        </notes>
        <annotation>
          <rdf:RDF>
            <rdf:Description rdf:about="#metaid_t_0263">
              <bqbiol:is>
                <rdf:Bag>
                  <rdf:li rdf:resource="urn:miriam:obo.chebi:CHEBI%3A17516"/>
                </rdf:Bag>
              </bqbiol:is>
            </rdf:Description>
          </rdf:RDF>
        </annotation>
      </speciesType>
      <speciesType metaid="metaid_t_0264" id="t_0264" name="carbamoyl phosphate" sboTerm="SBO:0000247">
        <notes>
          <body xmlns="http://www.w3.org/1999/xhtml">
            <p>formula:CH2NO5P</p>
          </body>
        </notes>
        <annotation>
          <rdf:RDF>
            <rdf:Description rdf:about="#metaid_t_0264">
              <bqbiol:is>
                <rdf:Bag>
                  <rdf:li rdf:resource="urn:miriam:obo.chebi:CHEBI%3A17672"/>
                </rdf:Bag>
              </bqbiol:is>
            </rdf:Description>
          </rdf:RDF>
        </annotation>
      </speciesType>
      <speciesType metaid="metaid_t_0265" id="t_0265" name="carbon dioxide" sboTerm="SBO:0000247">
        <annotation>
          <rdf:RDF>
            <rdf:Description rdf:about="#metaid_t_0265">
              <bqbiol:is>
                <rdf:Bag>
                  <rdf:li rdf:resource="urn:miriam:obo.chebi:CHEBI%3A16526"/>
                </rdf:Bag>
              </bqbiol:is>
            </rdf:Description>
          </rdf:RDF>
        </annotation>
      </speciesType>
      <speciesType metaid="metaid_t_0266" id="t_0266" name="carboxyacetyl-[acyl-carrier protein]" sboTerm="SBO:0000247">
        <notes>
          <body xmlns="http://www.w3.org/1999/xhtml">
            <p>formula:C14H22N2O10PRS</p>
          </body>
        </notes>
        <annotation>
          <rdf:RDF>
            <rdf:Description rdf:about="#metaid_t_0266">
              <bqbiol:is>
                <rdf:Bag>
                  <rdf:li rdf:resource="urn:miriam:obo.chebi:CHEBI%3A17330"/>
                </rdf:Bag>
              </bqbiol:is>
            </rdf:Description>
          </rdf:RDF>
        </annotation>
      </speciesType>
      <speciesType metaid="metaid_t_0267" id="t_0267" name="cardiolipin" sboTerm="SBO:0000247">
        <annotation>
          <rdf:RDF>
            <rdf:Description rdf:about="#metaid_t_0267">
              <bqbiol:is>
                <rdf:Bag>
                  <rdf:li rdf:resource="urn:miriam:obo.chebi:CHEBI%3A28494"/>
                </rdf:Bag>
              </bqbiol:is>
            </rdf:Description>
          </rdf:RDF>
        </annotation>
      </speciesType>
      <speciesType metaid="metaid_t_0268" id="t_0268" name="CDP" sboTerm="SBO:0000247">
        <notes>
          <body xmlns="http://www.w3.org/1999/xhtml">
            <p>formula:C9H12N3O11P2</p>
          </body>
        </notes>
        <annotation>
          <rdf:RDF>
            <rdf:Description rdf:about="#metaid_t_0268">
              <bqbiol:is>
                <rdf:Bag>
                  <rdf:li rdf:resource="urn:miriam:obo.chebi:CHEBI%3A17239"/>
                </rdf:Bag>
              </bqbiol:is>
            </rdf:Description>
          </rdf:RDF>
        </annotation>
      </speciesType>
      <speciesType metaid="metaid_t_0269" id="t_0269" name="CDP-choline" sboTerm="SBO:0000247">
        <notes>
          <body xmlns="http://www.w3.org/1999/xhtml">
            <p>formula:C14H25N4O11P2</p>
          </body>
        </notes>
        <annotation>
          <rdf:RDF>
            <rdf:Description rdf:about="#metaid_t_0269">
              <bqbiol:is>
                <rdf:Bag>
                  <rdf:li rdf:resource="urn:miriam:obo.chebi:CHEBI%3A16436"/>
                </rdf:Bag>
              </bqbiol:is>
            </rdf:Description>
          </rdf:RDF>
        </annotation>
      </speciesType>
      <speciesType metaid="metaid_t_0270" id="t_0270" name="CDP-diacylglycerol" sboTerm="SBO:0000247">
        <annotation>
          <rdf:RDF>
            <rdf:Description rdf:about="#metaid_t_0270">
              <bqbiol:is>
                <rdf:Bag>
                  <rdf:li rdf:resource="urn:miriam:obo.chebi:CHEBI%3A17962"/>
                </rdf:Bag>
              </bqbiol:is>
            </rdf:Description>
          </rdf:RDF>
        </annotation>
      </speciesType>
      <speciesType metaid="metaid_t_0271" id="t_0271" name="CDP-ethanolamine" sboTerm="SBO:0000247">
        <notes>
          <body xmlns="http://www.w3.org/1999/xhtml">
            <p>formula:C11H19N4O11P2</p>
          </body>
        </notes>
        <annotation>
          <rdf:RDF>
            <rdf:Description rdf:about="#metaid_t_0271">
              <bqbiol:is>
                <rdf:Bag>
                  <rdf:li rdf:resource="urn:miriam:obo.chebi:CHEBI%3A16732"/>
                </rdf:Bag>
              </bqbiol:is>
            </rdf:Description>
          </rdf:RDF>
        </annotation>
      </speciesType>
      <speciesType metaid="metaid_t_0272" id="t_0272" name="ceramide" sboTerm="SBO:0000247">
        <annotation>
          <rdf:RDF>
            <rdf:Description rdf:about="#metaid_t_0272">
              <bqbiol:is>
                <rdf:Bag>
                  <rdf:li rdf:resource="urn:miriam:obo.chebi:CHEBI%3A17761"/>
                </rdf:Bag>
              </bqbiol:is>
            </rdf:Description>
          </rdf:RDF>
        </annotation>
      </speciesType>
      <speciesType metaid="metaid_t_0273" id="t_0273" name="cerotate" sboTerm="SBO:0000247">
        <annotation>
          <rdf:RDF>
            <rdf:Description rdf:about="#metaid_t_0273">
              <bqbiol:is>
                <rdf:Bag>
                  <rdf:li rdf:resource="urn:miriam:obo.chebi:CHEBI%3A31013"/>
                </rdf:Bag>
              </bqbiol:is>
            </rdf:Description>
          </rdf:RDF>
        </annotation>
      </speciesType>
      <speciesType metaid="metaid_t_0274" id="t_0274" name="cerotic acid" sboTerm="SBO:0000247">
        <annotation>
          <rdf:RDF>
            <rdf:Description rdf:about="#metaid_t_0274">
              <bqbiol:is>
                <rdf:Bag>
                  <rdf:li rdf:resource="urn:miriam:obo.chebi:CHEBI%3A31009"/>
                </rdf:Bag>
              </bqbiol:is>
            </rdf:Description>
          </rdf:RDF>
        </annotation>
      </speciesType>
      <speciesType metaid="metaid_t_0275" id="t_0275" name="chitin" sboTerm="SBO:0000247">
        <notes>
          <body xmlns="http://www.w3.org/1999/xhtml">
            <p>formula:C8H13NO5</p>
          </body>
        </notes>
        <annotation>
          <rdf:RDF>
            <rdf:Description rdf:about="#metaid_t_0275">
              <bqbiol:is>
                <rdf:Bag>
                  <rdf:li rdf:resource="urn:miriam:obo.chebi:CHEBI%3A17029"/>
                </rdf:Bag>
              </bqbiol:is>
            </rdf:Description>
          </rdf:RDF>
        </annotation>
      </speciesType>
      <speciesType metaid="metaid_t_0276" id="t_0276" name="chitosan" sboTerm="SBO:0000247">
        <annotation>
          <rdf:RDF>
            <rdf:Description rdf:about="#metaid_t_0276">
              <bqbiol:is>
                <rdf:Bag>
                  <rdf:li rdf:resource="urn:miriam:obo.chebi:CHEBI%3A16261"/>
                </rdf:Bag>
              </bqbiol:is>
            </rdf:Description>
          </rdf:RDF>
        </annotation>
      </speciesType>
      <speciesType metaid="metaid_t_0277" id="t_0277" name="choline" sboTerm="SBO:0000247">
        <annotation>
          <rdf:RDF>
            <rdf:Description rdf:about="#metaid_t_0277">
              <bqbiol:is>
                <rdf:Bag>
                  <rdf:li rdf:resource="urn:miriam:obo.chebi:CHEBI%3A15354"/>
                </rdf:Bag>
              </bqbiol:is>
            </rdf:Description>
          </rdf:RDF>
        </annotation>
      </speciesType>
      <speciesType metaid="metaid_t_0278" id="t_0278" name="choline phosphate" sboTerm="SBO:0000247">
        <notes>
          <body xmlns="http://www.w3.org/1999/xhtml">
            <p>formula:C5H13NO4P</p>
          </body>
        </notes>
        <annotation>
          <rdf:RDF>
            <rdf:Description rdf:about="#metaid_t_0278">
              <bqbiol:is>
                <rdf:Bag>
                  <rdf:li rdf:resource="urn:miriam:obo.chebi:CHEBI%3A18132"/>
                </rdf:Bag>
              </bqbiol:is>
            </rdf:Description>
          </rdf:RDF>
        </annotation>
      </speciesType>
      <speciesType metaid="metaid_t_0279" id="t_0279" name="chorismate(2-)" sboTerm="SBO:0000247">
        <annotation>
          <rdf:RDF>
            <rdf:Description rdf:about="#metaid_t_0279">
              <bqbiol:is>
                <rdf:Bag>
                  <rdf:li rdf:resource="urn:miriam:obo.chebi:CHEBI%3A29748"/>
                </rdf:Bag>
              </bqbiol:is>
            </rdf:Description>
          </rdf:RDF>
        </annotation>
      </speciesType>
      <speciesType metaid="metaid_t_0280" id="t_0280" name="cis-aconitate(3-)" sboTerm="SBO:0000247">
        <annotation>
          <rdf:RDF>
            <rdf:Description rdf:about="#metaid_t_0280">
              <bqbiol:is>
                <rdf:Bag>
                  <rdf:li rdf:resource="urn:miriam:obo.chebi:CHEBI%3A16383"/>
                </rdf:Bag>
              </bqbiol:is>
            </rdf:Description>
          </rdf:RDF>
        </annotation>
      </speciesType>
      <speciesType metaid="metaid_t_0281" id="t_0281" name="cis-palmitoleoyl-[acyl-carrier protein]" sboTerm="SBO:0000247">
        <annotation>
          <rdf:RDF xmlns:rdf="http://www.w3.org/1999/02/22-rdf-syntax-ns#" xmlns:bqbiol="http://biomodels.net/biology-qualifiers/">
            <rdf:Description rdf:about="#metaid_t_0281">
              <bqbiol:hasPart>
                <rdf:Bag/>
              </bqbiol:hasPart>
            </rdf:Description>
          </rdf:RDF>
        </annotation>
      </speciesType>
      <speciesType metaid="metaid_t_0282" id="t_0282" name="cis-vaccenoyl-[acyl-carrier protein]" sboTerm="SBO:0000247">
        <annotation>
          <rdf:RDF xmlns:rdf="http://www.w3.org/1999/02/22-rdf-syntax-ns#" xmlns:bqbiol="http://biomodels.net/biology-qualifiers/">
            <rdf:Description rdf:about="#metaid_t_0282">
              <bqbiol:hasPart>
                <rdf:Bag/>
              </bqbiol:hasPart>
            </rdf:Description>
          </rdf:RDF>
        </annotation>
      </speciesType>
      <speciesType metaid="metaid_t_0283" id="t_0283" name="citrate(3-)" sboTerm="SBO:0000247">
        <annotation>
          <rdf:RDF>
            <rdf:Description rdf:about="#metaid_t_0283">
              <bqbiol:is>
                <rdf:Bag>
                  <rdf:li rdf:resource="urn:miriam:obo.chebi:CHEBI%3A16947"/>
                </rdf:Bag>
              </bqbiol:is>
            </rdf:Description>
          </rdf:RDF>
        </annotation>
      </speciesType>
      <speciesType metaid="metaid_t_0284" id="t_0284" name="CMP" sboTerm="SBO:0000247">
        <notes>
          <body xmlns="http://www.w3.org/1999/xhtml">
            <p>formula:C9H12N3O8P</p>
          </body>
        </notes>
        <annotation>
          <rdf:RDF>
            <rdf:Description rdf:about="#metaid_t_0284">
              <bqbiol:is>
                <rdf:Bag>
                  <rdf:li rdf:resource="urn:miriam:obo.chebi:CHEBI%3A17361"/>
                </rdf:Bag>
              </bqbiol:is>
            </rdf:Description>
          </rdf:RDF>
        </annotation>
      </speciesType>
      <speciesType metaid="metaid_t_0285" id="t_0285" name="coenzyme A" sboTerm="SBO:0000247">
        <notes>
          <body xmlns="http://www.w3.org/1999/xhtml">
            <p>formula:C21H32N7O16P3S</p>
          </body>
        </notes>
        <annotation>
          <rdf:RDF>
            <rdf:Description rdf:about="#metaid_t_0285">
              <bqbiol:is>
                <rdf:Bag>
                  <rdf:li rdf:resource="urn:miriam:obo.chebi:CHEBI%3A15346"/>
                </rdf:Bag>
              </bqbiol:is>
            </rdf:Description>
          </rdf:RDF>
        </annotation>
      </speciesType>
      <speciesType metaid="metaid_t_0286" id="t_0286" name="coproporphyrinogen III" sboTerm="SBO:0000247">
        <notes>
          <body xmlns="http://www.w3.org/1999/xhtml">
            <p>formula:C36H40N4O8</p>
          </body>
        </notes>
        <annotation>
          <rdf:RDF>
            <rdf:Description rdf:about="#metaid_t_0286">
              <bqbiol:is>
                <rdf:Bag>
                  <rdf:li rdf:resource="urn:miriam:obo.chebi:CHEBI%3A15439"/>
                </rdf:Bag>
              </bqbiol:is>
            </rdf:Description>
          </rdf:RDF>
        </annotation>
      </speciesType>
      <speciesType metaid="metaid_t_0287" id="t_0287" name="CTP" sboTerm="SBO:0000247">
        <annotation>
          <rdf:RDF>
            <rdf:Description rdf:about="#metaid_t_0287">
              <bqbiol:is>
                <rdf:Bag>
                  <rdf:li rdf:resource="urn:miriam:obo.chebi:CHEBI%3A37563"/>
                </rdf:Bag>
              </bqbiol:is>
            </rdf:Description>
          </rdf:RDF>
        </annotation>
      </speciesType>
      <speciesType metaid="metaid_t_0288" id="t_0288" name="Cys-tRNA(Cys)" sboTerm="SBO:0000247">
        <notes>
          <body xmlns="http://www.w3.org/1999/xhtml">
            <p>formula:C3H6NOSR</p>
          </body>
        </notes>
        <annotation>
          <rdf:RDF>
            <rdf:Description rdf:about="#metaid_t_0288">
              <bqbiol:is>
                <rdf:Bag>
                  <rdf:li rdf:resource="urn:miriam:obo.chebi:CHEBI%3A29152"/>
                </rdf:Bag>
              </bqbiol:is>
            </rdf:Description>
          </rdf:RDF>
        </annotation>
      </speciesType>
      <speciesType metaid="metaid_t_0289" id="t_0289" name="cytidine" sboTerm="SBO:0000247">
        <annotation>
          <rdf:RDF>
            <rdf:Description rdf:about="#metaid_t_0289">
              <bqbiol:is>
                <rdf:Bag>
                  <rdf:li rdf:resource="urn:miriam:obo.chebi:CHEBI%3A17562"/>
                </rdf:Bag>
              </bqbiol:is>
            </rdf:Description>
          </rdf:RDF>
        </annotation>
      </speciesType>
      <speciesType metaid="metaid_t_0290" id="t_0290" name="cytosine" sboTerm="SBO:0000247">
        <annotation>
          <rdf:RDF>
            <rdf:Description rdf:about="#metaid_t_0290">
              <bqbiol:is>
                <rdf:Bag>
                  <rdf:li rdf:resource="urn:miriam:obo.chebi:CHEBI%3A16040"/>
                </rdf:Bag>
              </bqbiol:is>
            </rdf:Description>
          </rdf:RDF>
        </annotation>
      </speciesType>
      <speciesType metaid="metaid_t_0291" id="t_0291" name="D-arabinono-1,4-lactone" sboTerm="SBO:0000247">
        <annotation>
          <rdf:RDF>
            <rdf:Description rdf:about="#metaid_t_0291">
              <bqbiol:is>
                <rdf:Bag>
                  <rdf:li rdf:resource="urn:miriam:obo.chebi:CHEBI%3A16292"/>
                </rdf:Bag>
              </bqbiol:is>
            </rdf:Description>
          </rdf:RDF>
        </annotation>
      </speciesType>
      <speciesType metaid="metaid_t_0292" id="t_0292" name="D-arabinose" sboTerm="SBO:0000247">
        <annotation>
          <rdf:RDF>
            <rdf:Description rdf:about="#metaid_t_0292">
              <bqbiol:is>
                <rdf:Bag>
                  <rdf:li rdf:resource="urn:miriam:obo.chebi:CHEBI%3A17108"/>
                </rdf:Bag>
              </bqbiol:is>
            </rdf:Description>
          </rdf:RDF>
        </annotation>
      </speciesType>
      <speciesType metaid="metaid_t_0293" id="t_0293" name="D-erythro-1-(imidazol-4-yl)glycerol 3-phosphate" sboTerm="SBO:0000247">
        <notes>
          <body xmlns="http://www.w3.org/1999/xhtml">
            <p>formula:C6H9N2O6P</p>
          </body>
        </notes>
        <annotation>
          <rdf:RDF>
            <rdf:Description rdf:about="#metaid_t_0293">
              <bqbiol:is>
                <rdf:Bag>
                  <rdf:li rdf:resource="urn:miriam:obo.chebi:CHEBI%3A17805"/>
                </rdf:Bag>
              </bqbiol:is>
            </rdf:Description>
          </rdf:RDF>
        </annotation>
      </speciesType>
      <speciesType metaid="metaid_t_0294" id="t_0294" name="D-erythrose 4-phosphate(2-)" sboTerm="SBO:0000247">
        <annotation>
          <rdf:RDF>
            <rdf:Description rdf:about="#metaid_t_0294">
              <bqbiol:is>
                <rdf:Bag>
                  <rdf:li rdf:resource="urn:miriam:obo.chebi:CHEBI%3A16897"/>
                </rdf:Bag>
              </bqbiol:is>
            </rdf:Description>
          </rdf:RDF>
        </annotation>
      </speciesType>
      <speciesType metaid="metaid_t_0295" id="t_0295" name="D-fructose" sboTerm="SBO:0000247">
        <annotation>
          <rdf:RDF>
            <rdf:Description rdf:about="#metaid_t_0295">
              <bqbiol:is>
                <rdf:Bag>
                  <rdf:li rdf:resource="urn:miriam:obo.chebi:CHEBI%3A15824"/>
                </rdf:Bag>
              </bqbiol:is>
            </rdf:Description>
          </rdf:RDF>
        </annotation>
      </speciesType>
      <speciesType metaid="metaid_t_0296" id="t_0296" name="D-fructose 1,6-bisphosphate" sboTerm="SBO:0000247">
        <notes>
          <body xmlns="http://www.w3.org/1999/xhtml">
            <p>formula:C6H10O12P2</p>
          </body>
        </notes>
        <annotation>
          <rdf:RDF>
            <rdf:Description rdf:about="#metaid_t_0296">
              <bqbiol:is>
                <rdf:Bag>
                  <rdf:li rdf:resource="urn:miriam:obo.chebi:CHEBI%3A16905"/>
                </rdf:Bag>
              </bqbiol:is>
            </rdf:Description>
          </rdf:RDF>
        </annotation>
      </speciesType>
      <speciesType metaid="metaid_t_0297" id="t_0297" name="D-fructose 1-phosphate" sboTerm="SBO:0000247">
        <notes>
          <body xmlns="http://www.w3.org/1999/xhtml">
            <p>formula:C6H11O9P</p>
          </body>
        </notes>
        <annotation>
          <rdf:RDF>
            <rdf:Description rdf:about="#metaid_t_0297">
              <bqbiol:is>
                <rdf:Bag>
                  <rdf:li rdf:resource="urn:miriam:obo.chebi:CHEBI%3A18105"/>
                </rdf:Bag>
              </bqbiol:is>
            </rdf:Description>
          </rdf:RDF>
        </annotation>
      </speciesType>
      <speciesType metaid="metaid_t_0298" id="t_0298" name="D-fructose 6-phosphate" sboTerm="SBO:0000247">
        <notes>
          <body xmlns="http://www.w3.org/1999/xhtml">
            <p>formula:C6H11O9P</p>
          </body>
        </notes>
        <annotation>
          <rdf:RDF>
            <rdf:Description rdf:about="#metaid_t_0298">
              <bqbiol:is>
                <rdf:Bag>
                  <rdf:li rdf:resource="urn:miriam:obo.chebi:CHEBI%3A15946"/>
                </rdf:Bag>
              </bqbiol:is>
            </rdf:Description>
          </rdf:RDF>
        </annotation>
      </speciesType>
      <speciesType metaid="metaid_t_0299" id="t_0299" name="D-galactose" sboTerm="SBO:0000247">
        <annotation>
          <rdf:RDF>
            <rdf:Description rdf:about="#metaid_t_0299">
              <bqbiol:is>
                <rdf:Bag>
                  <rdf:li rdf:resource="urn:miriam:obo.chebi:CHEBI%3A12936"/>
                </rdf:Bag>
              </bqbiol:is>
            </rdf:Description>
          </rdf:RDF>
        </annotation>
      </speciesType>
      <speciesType metaid="metaid_t_0300" id="t_0300" name="D-galacturonate" sboTerm="SBO:0000247">
        <annotation>
          <rdf:RDF>
            <rdf:Description rdf:about="#metaid_t_0300">
              <bqbiol:is>
                <rdf:Bag>
                  <rdf:li rdf:resource="urn:miriam:obo.chebi:CHEBI%3A12952"/>
                </rdf:Bag>
              </bqbiol:is>
            </rdf:Description>
          </rdf:RDF>
        </annotation>
      </speciesType>
      <speciesType metaid="metaid_t_0301" id="t_0301" name="D-glucitol" sboTerm="SBO:0000247">
        <annotation>
          <rdf:RDF>
            <rdf:Description rdf:about="#metaid_t_0301">
              <bqbiol:is>
                <rdf:Bag>
                  <rdf:li rdf:resource="urn:miriam:obo.chebi:CHEBI%3A17924"/>
                </rdf:Bag>
              </bqbiol:is>
            </rdf:Description>
          </rdf:RDF>
        </annotation>
      </speciesType>
      <speciesType metaid="metaid_t_0302" id="t_0302" name="D-glucose" sboTerm="SBO:0000247">
        <annotation>
          <rdf:RDF>
            <rdf:Description rdf:about="#metaid_t_0302">
              <bqbiol:is>
                <rdf:Bag>
                  <rdf:li rdf:resource="urn:miriam:obo.chebi:CHEBI%3A17634"/>
                </rdf:Bag>
              </bqbiol:is>
            </rdf:Description>
          </rdf:RDF>
        </annotation>
      </speciesType>
      <speciesType metaid="metaid_t_0303" id="t_0303" name="D-glucose 1-phosphate" sboTerm="SBO:0000247">
        <notes>
          <body xmlns="http://www.w3.org/1999/xhtml">
            <p>formula:C6H11O9P</p>
          </body>
        </notes>
        <annotation>
          <rdf:RDF>
            <rdf:Description rdf:about="#metaid_t_0303">
              <bqbiol:is>
                <rdf:Bag>
                  <rdf:li rdf:resource="urn:miriam:obo.chebi:CHEBI%3A16077"/>
                </rdf:Bag>
              </bqbiol:is>
            </rdf:Description>
          </rdf:RDF>
        </annotation>
      </speciesType>
      <speciesType metaid="metaid_t_0304" id="t_0304" name="D-glyceraldehyde" sboTerm="SBO:0000247">
        <annotation>
          <rdf:RDF>
            <rdf:Description rdf:about="#metaid_t_0304">
              <bqbiol:is>
                <rdf:Bag>
                  <rdf:li rdf:resource="urn:miriam:obo.chebi:CHEBI%3A17378"/>
                </rdf:Bag>
              </bqbiol:is>
            </rdf:Description>
          </rdf:RDF>
        </annotation>
      </speciesType>
      <speciesType metaid="metaid_t_0305" id="t_0305" name="D-mannose" sboTerm="SBO:0000247">
        <annotation>
          <rdf:RDF>
            <rdf:Description rdf:about="#metaid_t_0305">
              <bqbiol:is>
                <rdf:Bag>
                  <rdf:li rdf:resource="urn:miriam:obo.chebi:CHEBI%3A16024"/>
                </rdf:Bag>
              </bqbiol:is>
            </rdf:Description>
          </rdf:RDF>
        </annotation>
      </speciesType>
      <speciesType metaid="metaid_t_0306" id="t_0306" name="D-mannose 1-phosphate" sboTerm="SBO:0000247">
        <notes>
          <body xmlns="http://www.w3.org/1999/xhtml">
            <p>formula:C6H11O9P</p>
          </body>
        </notes>
        <annotation>
          <rdf:RDF>
            <rdf:Description rdf:about="#metaid_t_0306">
              <bqbiol:is>
                <rdf:Bag>
                  <rdf:li rdf:resource="urn:miriam:obo.chebi:CHEBI%3A35374"/>
                </rdf:Bag>
              </bqbiol:is>
            </rdf:Description>
          </rdf:RDF>
        </annotation>
      </speciesType>
      <speciesType metaid="metaid_t_0307" id="t_0307" name="D-mannose 6-phosphate" sboTerm="SBO:0000247">
        <notes>
          <body xmlns="http://www.w3.org/1999/xhtml">
            <p>formula:C6H11O9P</p>
          </body>
        </notes>
        <annotation>
          <rdf:RDF>
            <rdf:Description rdf:about="#metaid_t_0307">
              <bqbiol:is>
                <rdf:Bag>
                  <rdf:li rdf:resource="urn:miriam:obo.chebi:CHEBI%3A17369"/>
                </rdf:Bag>
              </bqbiol:is>
            </rdf:Description>
          </rdf:RDF>
        </annotation>
      </speciesType>
      <speciesType metaid="metaid_t_0308" id="t_0308" name="D-ribose" sboTerm="SBO:0000247">
        <annotation>
          <rdf:RDF>
            <rdf:Description rdf:about="#metaid_t_0308">
              <bqbiol:is>
                <rdf:Bag>
                  <rdf:li rdf:resource="urn:miriam:obo.chebi:CHEBI%3A16988"/>
                </rdf:Bag>
              </bqbiol:is>
            </rdf:Description>
          </rdf:RDF>
        </annotation>
      </speciesType>
      <speciesType metaid="metaid_t_0309" id="t_0309" name="D-ribulose 5-phosphate" sboTerm="SBO:0000247">
        <notes>
          <body xmlns="http://www.w3.org/1999/xhtml">
            <p>formula:C5H9O8P</p>
          </body>
        </notes>
        <annotation>
          <rdf:RDF>
            <rdf:Description rdf:about="#metaid_t_0309">
              <bqbiol:is>
                <rdf:Bag>
                  <rdf:li rdf:resource="urn:miriam:obo.chebi:CHEBI%3A17363"/>
                </rdf:Bag>
              </bqbiol:is>
            </rdf:Description>
          </rdf:RDF>
        </annotation>
      </speciesType>
      <speciesType metaid="metaid_t_0310" id="t_0310" name="D-xylose" sboTerm="SBO:0000247">
        <annotation>
          <rdf:RDF>
            <rdf:Description rdf:about="#metaid_t_0310">
              <bqbiol:is>
                <rdf:Bag>
                  <rdf:li rdf:resource="urn:miriam:obo.chebi:CHEBI%3A15936"/>
                </rdf:Bag>
              </bqbiol:is>
            </rdf:Description>
          </rdf:RDF>
        </annotation>
      </speciesType>
      <speciesType metaid="metaid_t_0311" id="t_0311" name="D-xylulose" sboTerm="SBO:0000247">
        <annotation>
          <rdf:RDF>
            <rdf:Description rdf:about="#metaid_t_0311">
              <bqbiol:is>
                <rdf:Bag>
                  <rdf:li rdf:resource="urn:miriam:obo.chebi:CHEBI%3A17140"/>
                </rdf:Bag>
              </bqbiol:is>
            </rdf:Description>
          </rdf:RDF>
        </annotation>
      </speciesType>
      <speciesType metaid="metaid_t_0312" id="t_0312" name="D-xylulose 5-phosphate" sboTerm="SBO:0000247">
        <notes>
          <body xmlns="http://www.w3.org/1999/xhtml">
            <p>formula:C5H9O8P</p>
          </body>
        </notes>
        <annotation>
          <rdf:RDF>
            <rdf:Description rdf:about="#metaid_t_0312">
              <bqbiol:is>
                <rdf:Bag>
                  <rdf:li rdf:resource="urn:miriam:obo.chebi:CHEBI%3A16332"/>
                </rdf:Bag>
              </bqbiol:is>
            </rdf:Description>
          </rdf:RDF>
        </annotation>
      </speciesType>
      <speciesType metaid="metaid_t_0313" id="t_0313" name="dADP" sboTerm="SBO:0000247">
        <notes>
          <body xmlns="http://www.w3.org/1999/xhtml">
            <p>formula:C10H12N5O9P2</p>
          </body>
        </notes>
        <annotation>
          <rdf:RDF>
            <rdf:Description rdf:about="#metaid_t_0313">
              <bqbiol:is>
                <rdf:Bag>
                  <rdf:li rdf:resource="urn:miriam:obo.chebi:CHEBI%3A16174"/>
                </rdf:Bag>
              </bqbiol:is>
            </rdf:Description>
          </rdf:RDF>
        </annotation>
      </speciesType>
      <speciesType metaid="metaid_t_0314" id="t_0314" name="dAMP" sboTerm="SBO:0000247">
        <notes>
          <body xmlns="http://www.w3.org/1999/xhtml">
            <p>formula:C10H12N5O6P</p>
          </body>
        </notes>
        <annotation>
          <rdf:RDF>
            <rdf:Description rdf:about="#metaid_t_0314">
              <bqbiol:is>
                <rdf:Bag>
                  <rdf:li rdf:resource="urn:miriam:obo.chebi:CHEBI%3A17713"/>
                </rdf:Bag>
              </bqbiol:is>
            </rdf:Description>
          </rdf:RDF>
        </annotation>
      </speciesType>
      <speciesType metaid="metaid_t_0315" id="t_0315" name="dATP" sboTerm="SBO:0000247">
        <notes>
          <body xmlns="http://www.w3.org/1999/xhtml">
            <p>formula:C10H12N5O12P3</p>
          </body>
        </notes>
        <annotation>
          <rdf:RDF>
            <rdf:Description rdf:about="#metaid_t_0315">
              <bqbiol:is>
                <rdf:Bag>
                  <rdf:li rdf:resource="urn:miriam:obo.chebi:CHEBI%3A16284"/>
                </rdf:Bag>
              </bqbiol:is>
            </rdf:Description>
          </rdf:RDF>
        </annotation>
      </speciesType>
      <speciesType metaid="metaid_t_0316" id="t_0316" name="dCDP" sboTerm="SBO:0000247">
        <notes>
          <body xmlns="http://www.w3.org/1999/xhtml">
            <p>formula:C9H12N3O10P2</p>
          </body>
        </notes>
        <annotation>
          <rdf:RDF>
            <rdf:Description rdf:about="#metaid_t_0316">
              <bqbiol:is>
                <rdf:Bag>
                  <rdf:li rdf:resource="urn:miriam:obo.chebi:CHEBI%3A28846"/>
                </rdf:Bag>
              </bqbiol:is>
            </rdf:Description>
          </rdf:RDF>
        </annotation>
      </speciesType>
      <speciesType metaid="metaid_t_0317" id="t_0317" name="dCMP" sboTerm="SBO:0000247">
        <notes>
          <body xmlns="http://www.w3.org/1999/xhtml">
            <p>formula:C9H12N3O7P</p>
          </body>
        </notes>
        <annotation>
          <rdf:RDF>
            <rdf:Description rdf:about="#metaid_t_0317">
              <bqbiol:is>
                <rdf:Bag>
                  <rdf:li rdf:resource="urn:miriam:obo.chebi:CHEBI%3A15918"/>
                </rdf:Bag>
              </bqbiol:is>
            </rdf:Description>
          </rdf:RDF>
        </annotation>
      </speciesType>
      <speciesType metaid="metaid_t_0318" id="t_0318" name="dCTP" sboTerm="SBO:0000247">
        <notes>
          <body xmlns="http://www.w3.org/1999/xhtml">
            <p>formula:C9H12N3O13P3</p>
          </body>
        </notes>
        <annotation>
          <rdf:RDF>
            <rdf:Description rdf:about="#metaid_t_0318">
              <bqbiol:is>
                <rdf:Bag>
                  <rdf:li rdf:resource="urn:miriam:obo.chebi:CHEBI%3A16311"/>
                </rdf:Bag>
              </bqbiol:is>
            </rdf:Description>
          </rdf:RDF>
        </annotation>
      </speciesType>
      <speciesType metaid="metaid_t_0319" id="t_0319" name="deamido-NAD(+)" sboTerm="SBO:0000247">
        <notes>
          <body xmlns="http://www.w3.org/1999/xhtml">
            <p>formula:C21H24N6O15P2</p>
          </body>
        </notes>
        <annotation>
          <rdf:RDF>
            <rdf:Description rdf:about="#metaid_t_0319">
              <bqbiol:is>
                <rdf:Bag>
                  <rdf:li rdf:resource="urn:miriam:obo.chebi:CHEBI%3A18304"/>
                </rdf:Bag>
              </bqbiol:is>
            </rdf:Description>
          </rdf:RDF>
        </annotation>
      </speciesType>
      <speciesType metaid="metaid_t_0320" id="t_0320" name="decanoate" sboTerm="SBO:0000247">
        <annotation>
          <rdf:RDF>
            <rdf:Description rdf:about="#metaid_t_0320">
              <bqbiol:is>
                <rdf:Bag>
                  <rdf:li rdf:resource="urn:miriam:obo.chebi:CHEBI%3A27689"/>
                </rdf:Bag>
              </bqbiol:is>
            </rdf:Description>
          </rdf:RDF>
        </annotation>
      </speciesType>
      <speciesType metaid="metaid_t_0321" id="t_0321" name="decanoyl-[acyl-carrier protein]" sboTerm="SBO:0000247">
        <notes>
          <body xmlns="http://www.w3.org/1999/xhtml">
            <p>formula:C21H39N2O8PRS</p>
          </body>
        </notes>
        <annotation>
          <rdf:RDF>
            <rdf:Description rdf:about="#metaid_t_0321">
              <bqbiol:is>
                <rdf:Bag>
                  <rdf:li rdf:resource="urn:miriam:obo.chebi:CHEBI%3A4349"/>
                </rdf:Bag>
              </bqbiol:is>
            </rdf:Description>
          </rdf:RDF>
        </annotation>
      </speciesType>
      <speciesType metaid="metaid_t_0322" id="t_0322" name="decanoyl-CoA" sboTerm="SBO:0000247">
        <notes>
          <body xmlns="http://www.w3.org/1999/xhtml">
            <p>formula:C31H50N7O17P3S</p>
          </body>
        </notes>
        <annotation>
          <rdf:RDF>
            <rdf:Description rdf:about="#metaid_t_0322">
              <bqbiol:is>
                <rdf:Bag>
                  <rdf:li rdf:resource="urn:miriam:obo.chebi:CHEBI%3A28493"/>
                </rdf:Bag>
              </bqbiol:is>
            </rdf:Description>
          </rdf:RDF>
        </annotation>
      </speciesType>
      <speciesType metaid="metaid_t_0323" id="t_0323" name="decaprenyl diphosphate" sboTerm="SBO:0000247">
        <annotation>
          <rdf:RDF>
            <rdf:Description rdf:about="#metaid_t_0323">
              <bqbiol:is>
                <rdf:Bag>
                  <rdf:li rdf:resource="urn:miriam:obo.chebi:CHEBI%3A53043"/>
                </rdf:Bag>
              </bqbiol:is>
            </rdf:Description>
          </rdf:RDF>
        </annotation>
      </speciesType>
      <speciesType metaid="metaid_t_0324" id="t_0324" name="dehydro-D-arabinono-1,4-lactone" sboTerm="SBO:0000247">
        <annotation>
          <rdf:RDF>
            <rdf:Description rdf:about="#metaid_t_0324">
              <bqbiol:is>
                <rdf:Bag>
                  <rdf:li rdf:resource="urn:miriam:obo.chebi:CHEBI%3A17803"/>
                </rdf:Bag>
              </bqbiol:is>
            </rdf:Description>
          </rdf:RDF>
        </annotation>
      </speciesType>
      <speciesType metaid="metaid_t_0325" id="t_0325" name="Delta(6)-trans,Delta(8)-cis-leukotriene B4" sboTerm="SBO:0000247">
        <annotation>
          <rdf:RDF>
            <rdf:Description rdf:about="#metaid_t_0325">
              <bqbiol:is>
                <rdf:Bag>
                  <rdf:li rdf:resource="urn:miriam:obo.chebi:CHEBI%3A53027"/>
                </rdf:Bag>
              </bqbiol:is>
            </rdf:Description>
          </rdf:RDF>
        </annotation>
      </speciesType>
      <speciesType metaid="metaid_t_0326" id="t_0326" name="dethiobiotin" sboTerm="SBO:0000247">
        <notes>
          <body xmlns="http://www.w3.org/1999/xhtml">
            <p>formula:C10H17N2O3</p>
          </body>
        </notes>
        <annotation>
          <rdf:RDF>
            <rdf:Description rdf:about="#metaid_t_0326">
              <bqbiol:is>
                <rdf:Bag>
                  <rdf:li rdf:resource="urn:miriam:obo.chebi:CHEBI%3A16691"/>
                </rdf:Bag>
              </bqbiol:is>
            </rdf:Description>
          </rdf:RDF>
        </annotation>
      </speciesType>
      <speciesType metaid="metaid_t_0327" id="t_0327" name="dGDP" sboTerm="SBO:0000247">
        <notes>
          <body xmlns="http://www.w3.org/1999/xhtml">
            <p>formula:C10H12N5O10P2</p>
          </body>
        </notes>
        <annotation>
          <rdf:RDF>
            <rdf:Description rdf:about="#metaid_t_0327">
              <bqbiol:is>
                <rdf:Bag>
                  <rdf:li rdf:resource="urn:miriam:obo.chebi:CHEBI%3A28862"/>
                </rdf:Bag>
              </bqbiol:is>
            </rdf:Description>
          </rdf:RDF>
        </annotation>
      </speciesType>
      <speciesType metaid="metaid_t_0328" id="t_0328" name="dGMP" sboTerm="SBO:0000247">
        <notes>
          <body xmlns="http://www.w3.org/1999/xhtml">
            <p>formula:C10H12N5O7P</p>
          </body>
        </notes>
        <annotation>
          <rdf:RDF>
            <rdf:Description rdf:about="#metaid_t_0328">
              <bqbiol:is>
                <rdf:Bag>
                  <rdf:li rdf:resource="urn:miriam:obo.chebi:CHEBI%3A16192"/>
                </rdf:Bag>
              </bqbiol:is>
            </rdf:Description>
          </rdf:RDF>
        </annotation>
      </speciesType>
      <speciesType metaid="metaid_t_0329" id="t_0329" name="dGTP" sboTerm="SBO:0000247">
        <notes>
          <body xmlns="http://www.w3.org/1999/xhtml">
            <p>formula:C10H12N5O13P3</p>
          </body>
        </notes>
        <annotation>
          <rdf:RDF>
            <rdf:Description rdf:about="#metaid_t_0329">
              <bqbiol:is>
                <rdf:Bag>
                  <rdf:li rdf:resource="urn:miriam:obo.chebi:CHEBI%3A16497"/>
                </rdf:Bag>
              </bqbiol:is>
            </rdf:Description>
          </rdf:RDF>
        </annotation>
      </speciesType>
      <speciesType metaid="metaid_t_0330" id="t_0330" name="diglyceride" sboTerm="SBO:0000247">
        <annotation>
          <rdf:RDF>
            <rdf:Description rdf:about="#metaid_t_0330">
              <bqbiol:is>
                <rdf:Bag>
                  <rdf:li rdf:resource="urn:miriam:obo.chebi:CHEBI%3A18035"/>
                </rdf:Bag>
              </bqbiol:is>
            </rdf:Description>
          </rdf:RDF>
        </annotation>
      </speciesType>
      <speciesType metaid="metaid_t_0331" id="t_0331" name="dihydrofolic acid" sboTerm="SBO:0000247">
        <notes>
          <body xmlns="http://www.w3.org/1999/xhtml">
            <p>formula:C19H19N7O6</p>
          </body>
        </notes>
        <annotation>
          <rdf:RDF>
            <rdf:Description rdf:about="#metaid_t_0331">
              <bqbiol:is>
                <rdf:Bag>
                  <rdf:li rdf:resource="urn:miriam:obo.chebi:CHEBI%3A15633"/>
                </rdf:Bag>
              </bqbiol:is>
            </rdf:Description>
          </rdf:RDF>
        </annotation>
      </speciesType>
      <speciesType metaid="metaid_t_0332" id="t_0332" name="dihydrolipoamide" sboTerm="SBO:0000247">
        <annotation>
          <rdf:RDF>
            <rdf:Description rdf:about="#metaid_t_0332">
              <bqbiol:is>
                <rdf:Bag>
                  <rdf:li rdf:resource="urn:miriam:obo.chebi:CHEBI%3A17694"/>
                </rdf:Bag>
              </bqbiol:is>
            </rdf:Description>
          </rdf:RDF>
        </annotation>
      </speciesType>
      <speciesType metaid="metaid_t_0333" id="t_0333" name="dihydrolipoylprotein" sboTerm="SBO:0000247">
        <annotation>
          <rdf:RDF>
            <rdf:Description rdf:about="#metaid_t_0333">
              <bqbiol:is>
                <rdf:Bag>
                  <rdf:li rdf:resource="urn:miriam:obo.chebi:CHEBI%3A16194"/>
                </rdf:Bag>
              </bqbiol:is>
            </rdf:Description>
          </rdf:RDF>
        </annotation>
      </speciesType>
      <speciesType metaid="metaid_t_0334" id="t_0334" name="diphosphate" sboTerm="SBO:0000247">
        <notes>
          <body xmlns="http://www.w3.org/1999/xhtml">
            <p>formula:HO7P2</p>
          </body>
        </notes>
        <annotation>
          <rdf:RDF>
            <rdf:Description rdf:about="#metaid_t_0334">
              <bqbiol:is>
                <rdf:Bag>
                  <rdf:li rdf:resource="urn:miriam:obo.chebi:CHEBI%3A18361"/>
                </rdf:Bag>
              </bqbiol:is>
            </rdf:Description>
          </rdf:RDF>
        </annotation>
      </speciesType>
      <speciesType metaid="metaid_t_0335" id="t_0335" name="docosaprenyl diphosphate" sboTerm="SBO:0000247">
        <annotation>
          <rdf:RDF>
            <rdf:Description rdf:about="#metaid_t_0335">
              <bqbiol:is>
                <rdf:Bag>
                  <rdf:li rdf:resource="urn:miriam:obo.chebi:CHEBI%3A53031"/>
                </rdf:Bag>
              </bqbiol:is>
            </rdf:Description>
          </rdf:RDF>
        </annotation>
      </speciesType>
      <speciesType metaid="metaid_t_0336" id="t_0336" name="dodecaprenyl diphosphate" sboTerm="SBO:0000247">
        <annotation>
          <rdf:RDF>
            <rdf:Description rdf:about="#metaid_t_0336">
              <bqbiol:is>
                <rdf:Bag>
                  <rdf:li rdf:resource="urn:miriam:obo.chebi:CHEBI%3A53041"/>
                </rdf:Bag>
              </bqbiol:is>
            </rdf:Description>
          </rdf:RDF>
        </annotation>
      </speciesType>
      <speciesType metaid="metaid_t_0337" id="t_0337" name="dolichol" sboTerm="SBO:0000247">
        <notes>
          <body xmlns="http://www.w3.org/1999/xhtml">
            <p>formula:C15H28O</p>
          </body>
        </notes>
        <annotation>
          <rdf:RDF>
            <rdf:Description rdf:about="#metaid_t_0337">
              <bqbiol:is>
                <rdf:Bag>
                  <rdf:li rdf:resource="urn:miriam:obo.chebi:CHEBI%3A16091"/>
                </rdf:Bag>
              </bqbiol:is>
            </rdf:Description>
          </rdf:RDF>
        </annotation>
      </speciesType>
      <speciesType metaid="metaid_t_0338" id="t_0338" name="dolichyl D-mannosyl phosphate" sboTerm="SBO:0000247">
        <notes>
          <body xmlns="http://www.w3.org/1999/xhtml">
            <p>formula:C21H38O9P</p>
          </body>
        </notes>
        <annotation>
          <rdf:RDF>
            <rdf:Description rdf:about="#metaid_t_0338">
              <bqbiol:is>
                <rdf:Bag>
                  <rdf:li rdf:resource="urn:miriam:obo.chebi:CHEBI%3A15809"/>
                </rdf:Bag>
              </bqbiol:is>
            </rdf:Description>
          </rdf:RDF>
        </annotation>
      </speciesType>
      <speciesType metaid="metaid_t_0339" id="t_0339" name="dolichyl phosphate" sboTerm="SBO:0000247">
        <notes>
          <body xmlns="http://www.w3.org/1999/xhtml">
            <p>formula:C15H27O4P</p>
          </body>
        </notes>
        <annotation>
          <rdf:RDF>
            <rdf:Description rdf:about="#metaid_t_0339">
              <bqbiol:is>
                <rdf:Bag>
                  <rdf:li rdf:resource="urn:miriam:obo.chebi:CHEBI%3A16214"/>
                </rdf:Bag>
              </bqbiol:is>
            </rdf:Description>
          </rdf:RDF>
        </annotation>
      </speciesType>
      <speciesType metaid="metaid_t_0340" id="t_0340" name="dTDP" sboTerm="SBO:0000247">
        <notes>
          <body xmlns="http://www.w3.org/1999/xhtml">
            <p>formula:C10H13N2O11P2</p>
          </body>
        </notes>
        <annotation>
          <rdf:RDF>
            <rdf:Description rdf:about="#metaid_t_0340">
              <bqbiol:is>
                <rdf:Bag>
                  <rdf:li rdf:resource="urn:miriam:obo.chebi:CHEBI%3A18075"/>
                </rdf:Bag>
              </bqbiol:is>
            </rdf:Description>
          </rdf:RDF>
        </annotation>
      </speciesType>
      <speciesType metaid="metaid_t_0341" id="t_0341" name="dTMP" sboTerm="SBO:0000247">
        <notes>
          <body xmlns="http://www.w3.org/1999/xhtml">
            <p>formula:C10H13N2O8P</p>
          </body>
        </notes>
        <annotation>
          <rdf:RDF>
            <rdf:Description rdf:about="#metaid_t_0341">
              <bqbiol:is>
                <rdf:Bag>
                  <rdf:li rdf:resource="urn:miriam:obo.chebi:CHEBI%3A17013"/>
                </rdf:Bag>
              </bqbiol:is>
            </rdf:Description>
          </rdf:RDF>
        </annotation>
      </speciesType>
      <speciesType metaid="metaid_t_0342" id="t_0342" name="dTTP" sboTerm="SBO:0000247">
        <notes>
          <body xmlns="http://www.w3.org/1999/xhtml">
            <p>formula:C10H13N2O14P3</p>
          </body>
        </notes>
        <annotation>
          <rdf:RDF>
            <rdf:Description rdf:about="#metaid_t_0342">
              <bqbiol:is>
                <rdf:Bag>
                  <rdf:li rdf:resource="urn:miriam:obo.chebi:CHEBI%3A18077"/>
                </rdf:Bag>
              </bqbiol:is>
            </rdf:Description>
          </rdf:RDF>
        </annotation>
      </speciesType>
      <speciesType metaid="metaid_t_0343" id="t_0343" name="dUDP" sboTerm="SBO:0000247">
        <notes>
          <body xmlns="http://www.w3.org/1999/xhtml">
            <p>formula:C9H11N2O11P2</p>
          </body>
        </notes>
        <annotation>
          <rdf:RDF>
            <rdf:Description rdf:about="#metaid_t_0343">
              <bqbiol:is>
                <rdf:Bag>
                  <rdf:li rdf:resource="urn:miriam:obo.chebi:CHEBI%3A28850"/>
                </rdf:Bag>
              </bqbiol:is>
            </rdf:Description>
          </rdf:RDF>
        </annotation>
      </speciesType>
      <speciesType metaid="metaid_t_0344" id="t_0344" name="dUMP" sboTerm="SBO:0000247">
        <notes>
          <body xmlns="http://www.w3.org/1999/xhtml">
            <p>formula:C9H11N2O8P</p>
          </body>
        </notes>
        <annotation>
          <rdf:RDF>
            <rdf:Description rdf:about="#metaid_t_0344">
              <bqbiol:is>
                <rdf:Bag>
                  <rdf:li rdf:resource="urn:miriam:obo.chebi:CHEBI%3A17622"/>
                </rdf:Bag>
              </bqbiol:is>
            </rdf:Description>
          </rdf:RDF>
        </annotation>
      </speciesType>
      <speciesType metaid="metaid_t_0345" id="t_0345" name="dUTP" sboTerm="SBO:0000247">
        <notes>
          <body xmlns="http://www.w3.org/1999/xhtml">
            <p>formula:C9H11N2O14P3</p>
          </body>
        </notes>
        <annotation>
          <rdf:RDF>
            <rdf:Description rdf:about="#metaid_t_0345">
              <bqbiol:is>
                <rdf:Bag>
                  <rdf:li rdf:resource="urn:miriam:obo.chebi:CHEBI%3A17625"/>
                </rdf:Bag>
              </bqbiol:is>
            </rdf:Description>
          </rdf:RDF>
        </annotation>
      </speciesType>
      <speciesType metaid="metaid_t_0346" id="t_0346" name="episterol" sboTerm="SBO:0000247">
        <annotation>
          <rdf:RDF>
            <rdf:Description rdf:about="#metaid_t_0346">
              <bqbiol:is>
                <rdf:Bag>
                  <rdf:li rdf:resource="urn:miriam:obo.chebi:CHEBI%3A23929"/>
                </rdf:Bag>
              </bqbiol:is>
            </rdf:Description>
          </rdf:RDF>
        </annotation>
      </speciesType>
      <speciesType metaid="metaid_t_0347" id="t_0347" name="episteryl oleate" sboTerm="SBO:0000247">
        <annotation>
          <rdf:RDF>
            <rdf:Description rdf:about="#metaid_t_0347">
              <bqbiol:is>
                <rdf:Bag>
                  <rdf:li rdf:resource="urn:miriam:obo.chebi:CHEBI%3A52375"/>
                </rdf:Bag>
              </bqbiol:is>
            </rdf:Description>
          </rdf:RDF>
        </annotation>
      </speciesType>
      <speciesType metaid="metaid_t_0348" id="t_0348" name="episteryl palmitoleate" sboTerm="SBO:0000247">
        <annotation>
          <rdf:RDF>
            <rdf:Description rdf:about="#metaid_t_0348">
              <bqbiol:is>
                <rdf:Bag>
                  <rdf:li rdf:resource="urn:miriam:obo.chebi:CHEBI%3A52376"/>
                </rdf:Bag>
              </bqbiol:is>
            </rdf:Description>
          </rdf:RDF>
        </annotation>
      </speciesType>
      <speciesType metaid="metaid_t_0349" id="t_0349" name="ergosta-5,7,22,24(28)-tetraen-3beta-ol" sboTerm="SBO:0000247">
        <annotation>
          <rdf:RDF>
            <rdf:Description rdf:about="#metaid_t_0349">
              <bqbiol:is>
                <rdf:Bag>
                  <rdf:li rdf:resource="urn:miriam:obo.chebi:CHEBI%3A18249"/>
                </rdf:Bag>
              </bqbiol:is>
            </rdf:Description>
          </rdf:RDF>
        </annotation>
      </speciesType>
      <speciesType metaid="metaid_t_0350" id="t_0350" name="ergosta-5,7,24(28)-trien-3beta-ol" sboTerm="SBO:0000247">
        <annotation>
          <rdf:RDF>
            <rdf:Description rdf:about="#metaid_t_0350">
              <bqbiol:is>
                <rdf:Bag>
                  <rdf:li rdf:resource="urn:miriam:obo.chebi:CHEBI%3A52972"/>
                </rdf:Bag>
              </bqbiol:is>
            </rdf:Description>
          </rdf:RDF>
        </annotation>
      </speciesType>
      <speciesType metaid="metaid_t_0351" id="t_0351" name="ergosterol" sboTerm="SBO:0000247">
        <annotation>
          <rdf:RDF>
            <rdf:Description rdf:about="#metaid_t_0351">
              <bqbiol:is>
                <rdf:Bag>
                  <rdf:li rdf:resource="urn:miriam:obo.chebi:CHEBI%3A16933"/>
                </rdf:Bag>
              </bqbiol:is>
            </rdf:Description>
          </rdf:RDF>
        </annotation>
      </speciesType>
      <speciesType metaid="metaid_t_0352" id="t_0352" name="ergosterol 3-beta-D-glucoside" sboTerm="SBO:0000247">
        <annotation>
          <rdf:RDF>
            <rdf:Description rdf:about="#metaid_t_0352">
              <bqbiol:is>
                <rdf:Bag>
                  <rdf:li rdf:resource="urn:miriam:obo.chebi:CHEBI%3A52973"/>
                </rdf:Bag>
              </bqbiol:is>
            </rdf:Description>
          </rdf:RDF>
        </annotation>
      </speciesType>
      <speciesType metaid="metaid_t_0353" id="t_0353" name="ergosterol ester" sboTerm="SBO:0000247">
        <annotation>
          <rdf:RDF>
            <rdf:Description rdf:about="#metaid_t_0353">
              <bqbiol:is>
                <rdf:Bag>
                  <rdf:li rdf:resource="urn:miriam:obo.chebi:CHEBI%3A52320"/>
                </rdf:Bag>
              </bqbiol:is>
            </rdf:Description>
          </rdf:RDF>
        </annotation>
      </speciesType>
      <speciesType metaid="metaid_t_0354" id="t_0354" name="ergosteryl oleate" sboTerm="SBO:0000247">
        <annotation>
          <rdf:RDF>
            <rdf:Description rdf:about="#metaid_t_0354">
              <bqbiol:is>
                <rdf:Bag>
                  <rdf:li rdf:resource="urn:miriam:obo.chebi:CHEBI%3A52377"/>
                </rdf:Bag>
              </bqbiol:is>
            </rdf:Description>
          </rdf:RDF>
        </annotation>
      </speciesType>
      <speciesType metaid="metaid_t_0355" id="t_0355" name="ergosteryl palmitoleate" sboTerm="SBO:0000247">
        <annotation>
          <rdf:RDF>
            <rdf:Description rdf:about="#metaid_t_0355">
              <bqbiol:is>
                <rdf:Bag>
                  <rdf:li rdf:resource="urn:miriam:obo.chebi:CHEBI%3A52378"/>
                </rdf:Bag>
              </bqbiol:is>
            </rdf:Description>
          </rdf:RDF>
        </annotation>
      </speciesType>
      <speciesType metaid="metaid_t_0356" id="t_0356" name="erythro-4-hydroxy-L-glutamic acid" sboTerm="SBO:0000247">
        <notes>
          <body xmlns="http://www.w3.org/1999/xhtml">
            <p>formula:C5H8NO5</p>
          </body>
        </notes>
        <annotation>
          <rdf:RDF>
            <rdf:Description rdf:about="#metaid_t_0356">
              <bqbiol:is>
                <rdf:Bag>
                  <rdf:li rdf:resource="urn:miriam:obo.chebi:CHEBI%3A21285"/>
                </rdf:Bag>
              </bqbiol:is>
            </rdf:Description>
          </rdf:RDF>
        </annotation>
      </speciesType>
      <speciesType metaid="metaid_t_0357" id="t_0357" name="ethanol" sboTerm="SBO:0000247">
        <annotation>
          <rdf:RDF>
            <rdf:Description rdf:about="#metaid_t_0357">
              <bqbiol:is>
                <rdf:Bag>
                  <rdf:li rdf:resource="urn:miriam:obo.chebi:CHEBI%3A16236"/>
                </rdf:Bag>
              </bqbiol:is>
            </rdf:Description>
          </rdf:RDF>
        </annotation>
      </speciesType>
      <speciesType metaid="metaid_t_0358" id="t_0358" name="ethanolamine" sboTerm="SBO:0000247">
        <notes>
          <body xmlns="http://www.w3.org/1999/xhtml">
            <p>formula:C2H8NO</p>
          </body>
        </notes>
        <annotation>
          <rdf:RDF>
            <rdf:Description rdf:about="#metaid_t_0358">
              <bqbiol:is>
                <rdf:Bag>
                  <rdf:li rdf:resource="urn:miriam:obo.chebi:CHEBI%3A16000"/>
                </rdf:Bag>
              </bqbiol:is>
            </rdf:Description>
          </rdf:RDF>
        </annotation>
      </speciesType>
      <speciesType metaid="metaid_t_0359" id="t_0359" name="ethyl acetate" sboTerm="SBO:0000247">
        <annotation>
          <rdf:RDF>
            <rdf:Description rdf:about="#metaid_t_0359">
              <bqbiol:is>
                <rdf:Bag>
                  <rdf:li rdf:resource="urn:miriam:obo.chebi:CHEBI%3A27750"/>
                </rdf:Bag>
              </bqbiol:is>
            </rdf:Description>
          </rdf:RDF>
        </annotation>
      </speciesType>
      <speciesType metaid="metaid_t_0360" id="t_0360" name="FAD" sboTerm="SBO:0000247">
        <notes>
          <body xmlns="http://www.w3.org/1999/xhtml">
            <p>formula:C27H31N9O15P2</p>
          </body>
        </notes>
        <annotation>
          <rdf:RDF>
            <rdf:Description rdf:about="#metaid_t_0360">
              <bqbiol:is>
                <rdf:Bag>
                  <rdf:li rdf:resource="urn:miriam:obo.chebi:CHEBI%3A16238"/>
                </rdf:Bag>
              </bqbiol:is>
            </rdf:Description>
          </rdf:RDF>
        </annotation>
      </speciesType>
      <speciesType metaid="metaid_t_0361" id="t_0361" name="FADH2" sboTerm="SBO:0000247">
        <notes>
          <body xmlns="http://www.w3.org/1999/xhtml">
            <p>formula:C27H33N9O15P2</p>
          </body>
        </notes>
        <annotation>
          <rdf:RDF>
            <rdf:Description rdf:about="#metaid_t_0361">
              <bqbiol:is>
                <rdf:Bag>
                  <rdf:li rdf:resource="urn:miriam:obo.chebi:CHEBI%3A17877"/>
                </rdf:Bag>
              </bqbiol:is>
            </rdf:Description>
          </rdf:RDF>
        </annotation>
      </speciesType>
      <speciesType metaid="metaid_t_0362" id="t_0362" name="farnesyl diphosphate" sboTerm="SBO:0000247">
        <annotation>
          <rdf:RDF>
            <rdf:Description rdf:about="#metaid_t_0362">
              <bqbiol:is>
                <rdf:Bag>
                  <rdf:li rdf:resource="urn:miriam:obo.chebi:CHEBI%3A50277"/>
                </rdf:Bag>
              </bqbiol:is>
            </rdf:Description>
          </rdf:RDF>
        </annotation>
      </speciesType>
      <speciesType metaid="metaid_t_0363" id="t_0363" name="fatty acid" sboTerm="SBO:0000247">
        <annotation>
          <rdf:RDF>
            <rdf:Description rdf:about="#metaid_t_0363">
              <bqbiol:is>
                <rdf:Bag>
                  <rdf:li rdf:resource="urn:miriam:obo.chebi:CHEBI%3A35366"/>
                </rdf:Bag>
              </bqbiol:is>
            </rdf:Description>
          </rdf:RDF>
        </annotation>
      </speciesType>
      <speciesType metaid="metaid_t_0364" id="t_0364" name="fecosterol" sboTerm="SBO:0000247">
        <annotation>
          <rdf:RDF>
            <rdf:Description rdf:about="#metaid_t_0364">
              <bqbiol:is>
                <rdf:Bag>
                  <rdf:li rdf:resource="urn:miriam:obo.chebi:CHEBI%3A17038"/>
                </rdf:Bag>
              </bqbiol:is>
            </rdf:Description>
          </rdf:RDF>
        </annotation>
      </speciesType>
      <speciesType metaid="metaid_t_0365" id="t_0365" name="fecosterol ester" sboTerm="SBO:0000247">
        <annotation>
          <rdf:RDF>
            <rdf:Description rdf:about="#metaid_t_0365">
              <bqbiol:is>
                <rdf:Bag>
                  <rdf:li rdf:resource="urn:miriam:obo.chebi:CHEBI%3A52321"/>
                </rdf:Bag>
              </bqbiol:is>
            </rdf:Description>
          </rdf:RDF>
        </annotation>
      </speciesType>
      <speciesType metaid="metaid_t_0366" id="t_0366" name="fecosteryl oleate" sboTerm="SBO:0000247">
        <annotation>
          <rdf:RDF>
            <rdf:Description rdf:about="#metaid_t_0366">
              <bqbiol:is>
                <rdf:Bag>
                  <rdf:li rdf:resource="urn:miriam:obo.chebi:CHEBI%3A52379"/>
                </rdf:Bag>
              </bqbiol:is>
            </rdf:Description>
          </rdf:RDF>
        </annotation>
      </speciesType>
      <speciesType metaid="metaid_t_0367" id="t_0367" name="fecosteryl palmitoleate" sboTerm="SBO:0000247">
        <annotation>
          <rdf:RDF>
            <rdf:Description rdf:about="#metaid_t_0367">
              <bqbiol:is>
                <rdf:Bag>
                  <rdf:li rdf:resource="urn:miriam:obo.chebi:CHEBI%3A52380"/>
                </rdf:Bag>
              </bqbiol:is>
            </rdf:Description>
          </rdf:RDF>
        </annotation>
      </speciesType>
      <speciesType metaid="metaid_t_0368" id="t_0368" name="ferricytochrome c" sboTerm="SBO:0000247">
        <notes>
          <body xmlns="http://www.w3.org/1999/xhtml">
            <p>formula:C42H52FeN8O6S2</p>
          </body>
        </notes>
        <annotation>
          <rdf:RDF>
            <rdf:Description rdf:about="#metaid_t_0368">
              <bqbiol:is>
                <rdf:Bag>
                  <rdf:li rdf:resource="urn:miriam:obo.chebi:CHEBI%3A15991"/>
                </rdf:Bag>
              </bqbiol:is>
            </rdf:Description>
          </rdf:RDF>
        </annotation>
      </speciesType>
      <speciesType metaid="metaid_t_0369" id="t_0369" name="ferrocytochrome c" sboTerm="SBO:0000247">
        <notes>
          <body xmlns="http://www.w3.org/1999/xhtml">
            <p>formula:C42H53FeN8O6S2</p>
          </body>
        </notes>
        <annotation>
          <rdf:RDF>
            <rdf:Description rdf:about="#metaid_t_0369">
              <bqbiol:is>
                <rdf:Bag>
                  <rdf:li rdf:resource="urn:miriam:obo.chebi:CHEBI%3A16928"/>
                </rdf:Bag>
              </bqbiol:is>
            </rdf:Description>
          </rdf:RDF>
        </annotation>
      </speciesType>
      <speciesType metaid="metaid_t_0370" id="t_0370" name="ferroheme b" sboTerm="SBO:0000247">
        <notes>
          <body xmlns="http://www.w3.org/1999/xhtml">
            <p>formula:C34H30FeN4O4</p>
          </body>
        </notes>
        <annotation>
          <rdf:RDF>
            <rdf:Description rdf:about="#metaid_t_0370">
              <bqbiol:is>
                <rdf:Bag>
                  <rdf:li rdf:resource="urn:miriam:obo.chebi:CHEBI%3A17627"/>
                </rdf:Bag>
              </bqbiol:is>
            </rdf:Description>
          </rdf:RDF>
        </annotation>
      </speciesType>
      <speciesType metaid="metaid_t_0371" id="t_0371" name="fMet-tRNA(fMet)" sboTerm="SBO:0000247">
        <notes>
          <body xmlns="http://www.w3.org/1999/xhtml">
            <p>formula:C6H9NO2SR</p>
          </body>
        </notes>
        <annotation>
          <rdf:RDF>
            <rdf:Description rdf:about="#metaid_t_0371">
              <bqbiol:is>
                <rdf:Bag>
                  <rdf:li rdf:resource="urn:miriam:obo.chebi:CHEBI%3A17119"/>
                </rdf:Bag>
              </bqbiol:is>
            </rdf:Description>
          </rdf:RDF>
        </annotation>
      </speciesType>
      <speciesType metaid="metaid_t_0372" id="t_0372" name="FMN" sboTerm="SBO:0000247">
        <notes>
          <body xmlns="http://www.w3.org/1999/xhtml">
            <p>formula:C17H19N4O9P</p>
          </body>
        </notes>
        <annotation>
          <rdf:RDF>
            <rdf:Description rdf:about="#metaid_t_0372">
              <bqbiol:is>
                <rdf:Bag>
                  <rdf:li rdf:resource="urn:miriam:obo.chebi:CHEBI%3A17621"/>
                </rdf:Bag>
              </bqbiol:is>
            </rdf:Description>
          </rdf:RDF>
        </annotation>
      </speciesType>
      <speciesType metaid="metaid_t_0373" id="t_0373" name="FMNH2" sboTerm="SBO:0000247">
        <notes>
          <body xmlns="http://www.w3.org/1999/xhtml">
            <p>formula:C17H21N4O9P</p>
          </body>
        </notes>
        <annotation>
          <rdf:RDF>
            <rdf:Description rdf:about="#metaid_t_0373">
              <bqbiol:is>
                <rdf:Bag>
                  <rdf:li rdf:resource="urn:miriam:obo.chebi:CHEBI%3A16048"/>
                </rdf:Bag>
              </bqbiol:is>
            </rdf:Description>
          </rdf:RDF>
        </annotation>
      </speciesType>
      <speciesType metaid="metaid_t_0374" id="t_0374" name="formaldehyde" sboTerm="SBO:0000247">
        <annotation>
          <rdf:RDF>
            <rdf:Description rdf:about="#metaid_t_0374">
              <bqbiol:is>
                <rdf:Bag>
                  <rdf:li rdf:resource="urn:miriam:obo.chebi:CHEBI%3A16842"/>
                </rdf:Bag>
              </bqbiol:is>
            </rdf:Description>
          </rdf:RDF>
        </annotation>
      </speciesType>
      <speciesType metaid="metaid_t_0375" id="t_0375" name="formate" sboTerm="SBO:0000247">
        <notes>
          <body xmlns="http://www.w3.org/1999/xhtml">
            <p>formula:CH1O2</p>
          </body>
        </notes>
        <annotation>
          <rdf:RDF>
            <rdf:Description rdf:about="#metaid_t_0375">
              <bqbiol:is>
                <rdf:Bag>
                  <rdf:li rdf:resource="urn:miriam:obo.chebi:CHEBI%3A15740"/>
                </rdf:Bag>
              </bqbiol:is>
            </rdf:Description>
          </rdf:RDF>
        </annotation>
      </speciesType>
      <speciesType metaid="metaid_t_0376" id="t_0376" name="fumarate(2-)" sboTerm="SBO:0000247">
        <annotation>
          <rdf:RDF>
            <rdf:Description rdf:about="#metaid_t_0376">
              <bqbiol:is>
                <rdf:Bag>
                  <rdf:li rdf:resource="urn:miriam:obo.chebi:CHEBI%3A29806"/>
                </rdf:Bag>
              </bqbiol:is>
            </rdf:Description>
          </rdf:RDF>
        </annotation>
      </speciesType>
      <speciesType metaid="metaid_t_0377" id="t_0377" name="gamma-amino-gamma-cyanobutanoic acid" sboTerm="SBO:0000247">
        <annotation>
          <rdf:RDF>
            <rdf:Description rdf:about="#metaid_t_0377">
              <bqbiol:is>
                <rdf:Bag>
                  <rdf:li rdf:resource="urn:miriam:obo.chebi:CHEBI%3A28474"/>
                </rdf:Bag>
              </bqbiol:is>
            </rdf:Description>
          </rdf:RDF>
        </annotation>
      </speciesType>
      <speciesType metaid="metaid_t_0378" id="t_0378" name="gamma-aminobutyrate" sboTerm="SBO:0000247">
        <notes>
          <body xmlns="http://www.w3.org/1999/xhtml">
            <p>formula:C4H9NO2</p>
          </body>
        </notes>
        <annotation>
          <rdf:RDF>
            <rdf:Description rdf:about="#metaid_t_0378">
              <bqbiol:is>
                <rdf:Bag>
                  <rdf:li rdf:resource="urn:miriam:obo.chebi:CHEBI%3A30566"/>
                </rdf:Bag>
              </bqbiol:is>
            </rdf:Description>
          </rdf:RDF>
        </annotation>
      </speciesType>
      <speciesType metaid="metaid_t_0379" id="t_0379" name="GDP" sboTerm="SBO:0000247">
        <notes>
          <body xmlns="http://www.w3.org/1999/xhtml">
            <p>formula:C10H12N5O11P2</p>
          </body>
        </notes>
        <annotation>
          <rdf:RDF>
            <rdf:Description rdf:about="#metaid_t_0379">
              <bqbiol:is>
                <rdf:Bag>
                  <rdf:li rdf:resource="urn:miriam:obo.chebi:CHEBI%3A17552"/>
                </rdf:Bag>
              </bqbiol:is>
            </rdf:Description>
          </rdf:RDF>
        </annotation>
      </speciesType>
      <speciesType metaid="metaid_t_0380" id="t_0380" name="GDP-alpha-D-mannose" sboTerm="SBO:0000247">
        <notes>
          <body xmlns="http://www.w3.org/1999/xhtml">
            <p>formula:C16H23N5O16P2</p>
          </body>
        </notes>
        <annotation>
          <rdf:RDF>
            <rdf:Description rdf:about="#metaid_t_0380">
              <bqbiol:is>
                <rdf:Bag>
                  <rdf:li rdf:resource="urn:miriam:obo.chebi:CHEBI%3A15820"/>
                </rdf:Bag>
              </bqbiol:is>
            </rdf:Description>
          </rdf:RDF>
        </annotation>
      </speciesType>
      <speciesType metaid="metaid_t_0381" id="t_0381" name="geranyl diphosphate" sboTerm="SBO:0000247">
        <notes>
          <body xmlns="http://www.w3.org/1999/xhtml">
            <p>formula:C10H17O7P2</p>
          </body>
        </notes>
        <annotation>
          <rdf:RDF>
            <rdf:Description rdf:about="#metaid_t_0381">
              <bqbiol:is>
                <rdf:Bag>
                  <rdf:li rdf:resource="urn:miriam:obo.chebi:CHEBI%3A17211"/>
                </rdf:Bag>
              </bqbiol:is>
            </rdf:Description>
          </rdf:RDF>
        </annotation>
      </speciesType>
      <speciesType metaid="metaid_t_0382" id="t_0382" name="geranylgeranyl diphosphate" sboTerm="SBO:0000247">
        <annotation>
          <rdf:RDF>
            <rdf:Description rdf:about="#metaid_t_0382">
              <bqbiol:is>
                <rdf:Bag>
                  <rdf:li rdf:resource="urn:miriam:obo.chebi:CHEBI%3A15831"/>
                </rdf:Bag>
              </bqbiol:is>
            </rdf:Description>
          </rdf:RDF>
        </annotation>
      </speciesType>
      <speciesType metaid="metaid_t_0383" id="t_0383" name="Gln-tRNA(Gln)" sboTerm="SBO:0000247">
        <notes>
          <body xmlns="http://www.w3.org/1999/xhtml">
            <p>formula:C5H9N2O2R</p>
          </body>
        </notes>
        <annotation>
          <rdf:RDF>
            <rdf:Description rdf:about="#metaid_t_0383">
              <bqbiol:is>
                <rdf:Bag>
                  <rdf:li rdf:resource="urn:miriam:obo.chebi:CHEBI%3A29166"/>
                </rdf:Bag>
              </bqbiol:is>
            </rdf:Description>
          </rdf:RDF>
        </annotation>
      </speciesType>
      <speciesType metaid="metaid_t_0384" id="t_0384" name="Glu-tRNA(Glu)" sboTerm="SBO:0000247">
        <notes>
          <body xmlns="http://www.w3.org/1999/xhtml">
            <p>formula:C5H7NO3R</p>
          </body>
        </notes>
        <annotation>
          <rdf:RDF>
            <rdf:Description rdf:about="#metaid_t_0384">
              <bqbiol:is>
                <rdf:Bag>
                  <rdf:li rdf:resource="urn:miriam:obo.chebi:CHEBI%3A29157"/>
                </rdf:Bag>
              </bqbiol:is>
            </rdf:Description>
          </rdf:RDF>
        </annotation>
      </speciesType>
      <speciesType metaid="metaid_t_0385" id="t_0385" name="glutathione" sboTerm="SBO:0000247">
        <notes>
          <body xmlns="http://www.w3.org/1999/xhtml">
            <p>formula:C10H16N3O6S</p>
          </body>
        </notes>
        <annotation>
          <rdf:RDF>
            <rdf:Description rdf:about="#metaid_t_0385">
              <bqbiol:is>
                <rdf:Bag>
                  <rdf:li rdf:resource="urn:miriam:obo.chebi:CHEBI%3A16856"/>
                </rdf:Bag>
              </bqbiol:is>
            </rdf:Description>
          </rdf:RDF>
        </annotation>
      </speciesType>
      <speciesType metaid="metaid_t_0386" id="t_0386" name="glutathione disulfide" sboTerm="SBO:0000247">
        <notes>
          <body xmlns="http://www.w3.org/1999/xhtml">
            <p>formula:C20H30N6O12S2</p>
          </body>
        </notes>
        <annotation>
          <rdf:RDF>
            <rdf:Description rdf:about="#metaid_t_0386">
              <bqbiol:is>
                <rdf:Bag>
                  <rdf:li rdf:resource="urn:miriam:obo.chebi:CHEBI%3A17858"/>
                </rdf:Bag>
              </bqbiol:is>
            </rdf:Description>
          </rdf:RDF>
        </annotation>
      </speciesType>
      <speciesType metaid="metaid_t_0387" id="t_0387" name="Gly-tRNA(Gly)" sboTerm="SBO:0000247">
        <notes>
          <body xmlns="http://www.w3.org/1999/xhtml">
            <p>formula:C2H4NOR</p>
          </body>
        </notes>
        <annotation>
          <rdf:RDF>
            <rdf:Description rdf:about="#metaid_t_0387">
              <bqbiol:is>
                <rdf:Bag>
                  <rdf:li rdf:resource="urn:miriam:obo.chebi:CHEBI%3A29156"/>
                </rdf:Bag>
              </bqbiol:is>
            </rdf:Description>
          </rdf:RDF>
        </annotation>
      </speciesType>
      <speciesType metaid="metaid_t_0388" id="t_0388" name="glycan G00006" sboTerm="SBO:0000247">
        <annotation>
          <rdf:RDF>
            <rdf:Description rdf:about="#metaid_t_0388">
              <bqbiol:is>
                <rdf:Bag>
                  <rdf:li rdf:resource="urn:miriam:obo.chebi:CHEBI%3A53022"/>
                </rdf:Bag>
              </bqbiol:is>
            </rdf:Description>
          </rdf:RDF>
        </annotation>
      </speciesType>
      <speciesType metaid="metaid_t_0389" id="t_0389" name="glycan G00008" sboTerm="SBO:0000247">
        <annotation>
          <rdf:RDF>
            <rdf:Description rdf:about="#metaid_t_0389">
              <bqbiol:is>
                <rdf:Bag>
                  <rdf:li rdf:resource="urn:miriam:obo.chebi:CHEBI%3A53019"/>
                </rdf:Bag>
              </bqbiol:is>
            </rdf:Description>
          </rdf:RDF>
        </annotation>
      </speciesType>
      <speciesType metaid="metaid_t_0390" id="t_0390" name="glycan G10595" sboTerm="SBO:0000247">
        <annotation>
          <rdf:RDF>
            <rdf:Description rdf:about="#metaid_t_0390">
              <bqbiol:is>
                <rdf:Bag>
                  <rdf:li rdf:resource="urn:miriam:obo.chebi:CHEBI%3A53023"/>
                </rdf:Bag>
              </bqbiol:is>
            </rdf:Description>
          </rdf:RDF>
        </annotation>
      </speciesType>
      <speciesType metaid="metaid_t_0391" id="t_0391" name="glycan G10599" sboTerm="SBO:0000247">
        <annotation>
          <rdf:RDF>
            <rdf:Description rdf:about="#metaid_t_0391">
              <bqbiol:is>
                <rdf:Bag>
                  <rdf:li rdf:resource="urn:miriam:obo.chebi:CHEBI%3A53020"/>
                </rdf:Bag>
              </bqbiol:is>
            </rdf:Description>
          </rdf:RDF>
        </annotation>
      </speciesType>
      <speciesType metaid="metaid_t_0392" id="t_0392" name="glycan G13045" sboTerm="SBO:0000247">
        <annotation>
          <rdf:RDF>
            <rdf:Description rdf:about="#metaid_t_0392">
              <bqbiol:is>
                <rdf:Bag>
                  <rdf:li rdf:resource="urn:miriam:kegg.glycan:G13045"/>
                </rdf:Bag>
              </bqbiol:is>
            </rdf:Description>
          </rdf:RDF>
        </annotation>
      </speciesType>
      <speciesType metaid="metaid_t_0393" id="t_0393" name="glycan G13046" sboTerm="SBO:0000247">
        <annotation>
          <rdf:RDF>
            <rdf:Description rdf:about="#metaid_t_0393">
              <bqbiol:is>
                <rdf:Bag>
                  <rdf:li rdf:resource="urn:miriam:kegg.glycan:G13046"/>
                </rdf:Bag>
              </bqbiol:is>
            </rdf:Description>
          </rdf:RDF>
        </annotation>
      </speciesType>
      <speciesType metaid="metaid_t_0394" id="t_0394" name="glyceraldehyde 3-phosphate" sboTerm="SBO:0000247">
        <notes>
          <body xmlns="http://www.w3.org/1999/xhtml">
            <p>formula:C3H5O6P</p>
          </body>
        </notes>
        <annotation>
          <rdf:RDF>
            <rdf:Description rdf:about="#metaid_t_0394">
              <bqbiol:is>
                <rdf:Bag>
                  <rdf:li rdf:resource="urn:miriam:obo.chebi:CHEBI%3A17138"/>
                </rdf:Bag>
              </bqbiol:is>
            </rdf:Description>
          </rdf:RDF>
        </annotation>
      </speciesType>
      <speciesType metaid="metaid_t_0395" id="t_0395" name="glycerol" sboTerm="SBO:0000247">
        <annotation>
          <rdf:RDF>
            <rdf:Description rdf:about="#metaid_t_0395">
              <bqbiol:is>
                <rdf:Bag>
                  <rdf:li rdf:resource="urn:miriam:obo.chebi:CHEBI%3A17754"/>
                </rdf:Bag>
              </bqbiol:is>
            </rdf:Description>
          </rdf:RDF>
        </annotation>
      </speciesType>
      <speciesType metaid="metaid_t_0396" id="t_0396" name="glycerone" sboTerm="SBO:0000247">
        <annotation>
          <rdf:RDF>
            <rdf:Description rdf:about="#metaid_t_0396">
              <bqbiol:is>
                <rdf:Bag>
                  <rdf:li rdf:resource="urn:miriam:obo.chebi:CHEBI%3A16016"/>
                </rdf:Bag>
              </bqbiol:is>
            </rdf:Description>
          </rdf:RDF>
        </annotation>
      </speciesType>
      <speciesType metaid="metaid_t_0397" id="t_0397" name="glycerone phosphate" sboTerm="SBO:0000247">
        <notes>
          <body xmlns="http://www.w3.org/1999/xhtml">
            <p>formula:C3H5O6P</p>
          </body>
        </notes>
        <annotation>
          <rdf:RDF>
            <rdf:Description rdf:about="#metaid_t_0397">
              <bqbiol:is>
                <rdf:Bag>
                  <rdf:li rdf:resource="urn:miriam:obo.chebi:CHEBI%3A16108"/>
                </rdf:Bag>
              </bqbiol:is>
            </rdf:Description>
          </rdf:RDF>
        </annotation>
      </speciesType>
      <speciesType metaid="metaid_t_0398" id="t_0398" name="glycerophosphatidylethanolamine" sboTerm="SBO:0000247">
        <annotation>
          <rdf:RDF>
            <rdf:Description rdf:about="#metaid_t_0398">
              <bqbiol:is>
                <rdf:Bag>
                  <rdf:li rdf:resource="urn:miriam:obo.chebi:CHEBI%3A52330"/>
                </rdf:Bag>
              </bqbiol:is>
            </rdf:Description>
          </rdf:RDF>
        </annotation>
      </speciesType>
      <speciesType metaid="metaid_t_0399" id="t_0399" name="glycine" sboTerm="SBO:0000247">
        <annotation>
          <rdf:RDF>
            <rdf:Description rdf:about="#metaid_t_0399">
              <bqbiol:is>
                <rdf:Bag>
                  <rdf:li rdf:resource="urn:miriam:obo.chebi:CHEBI%3A15428"/>
                </rdf:Bag>
              </bqbiol:is>
            </rdf:Description>
          </rdf:RDF>
        </annotation>
      </speciesType>
      <speciesType metaid="metaid_t_0400" id="t_0400" name="glycogen" sboTerm="SBO:0000247">
        <notes>
          <body xmlns="http://www.w3.org/1999/xhtml">
            <p>formula:C6H10O5</p>
          </body>
        </notes>
        <annotation>
          <rdf:RDF>
            <rdf:Description rdf:about="#metaid_t_0400">
              <bqbiol:is>
                <rdf:Bag>
                  <rdf:li rdf:resource="urn:miriam:obo.chebi:CHEBI%3A28087"/>
                </rdf:Bag>
              </bqbiol:is>
            </rdf:Description>
          </rdf:RDF>
        </annotation>
      </speciesType>
      <speciesType metaid="metaid_t_0401" id="t_0401" name="glycolaldehyde" sboTerm="SBO:0000247">
        <annotation>
          <rdf:RDF>
            <rdf:Description rdf:about="#metaid_t_0401">
              <bqbiol:is>
                <rdf:Bag>
                  <rdf:li rdf:resource="urn:miriam:obo.chebi:CHEBI%3A17071"/>
                </rdf:Bag>
              </bqbiol:is>
            </rdf:Description>
          </rdf:RDF>
        </annotation>
      </speciesType>
      <speciesType metaid="metaid_t_0402" id="t_0402" name="glycylpeptide" sboTerm="SBO:0000247">
        <annotation>
          <rdf:RDF>
            <rdf:Description rdf:about="#metaid_t_0402">
              <bqbiol:is>
                <rdf:Bag>
                  <rdf:li rdf:resource="urn:miriam:obo.chebi:CHEBI%3A16462"/>
                </rdf:Bag>
              </bqbiol:is>
            </rdf:Description>
          </rdf:RDF>
        </annotation>
      </speciesType>
      <speciesType metaid="metaid_t_0403" id="t_0403" name="glyoxylate" sboTerm="SBO:0000247">
        <notes>
          <body xmlns="http://www.w3.org/1999/xhtml">
            <p>formula:C2H1O3</p>
          </body>
        </notes>
        <annotation>
          <rdf:RDF>
            <rdf:Description rdf:about="#metaid_t_0403">
              <bqbiol:is>
                <rdf:Bag>
                  <rdf:li rdf:resource="urn:miriam:obo.chebi:CHEBI%3A36655"/>
                </rdf:Bag>
              </bqbiol:is>
            </rdf:Description>
          </rdf:RDF>
        </annotation>
      </speciesType>
      <speciesType metaid="metaid_t_0404" id="t_0404" name="GMP" sboTerm="SBO:0000247">
        <notes>
          <body xmlns="http://www.w3.org/1999/xhtml">
            <p>formula:C10H12N5O8P</p>
          </body>
        </notes>
        <annotation>
          <rdf:RDF>
            <rdf:Description rdf:about="#metaid_t_0404">
              <bqbiol:is>
                <rdf:Bag>
                  <rdf:li rdf:resource="urn:miriam:obo.chebi:CHEBI%3A17345"/>
                </rdf:Bag>
              </bqbiol:is>
            </rdf:Description>
          </rdf:RDF>
        </annotation>
      </speciesType>
      <speciesType metaid="metaid_t_0405" id="t_0405" name="GTP" sboTerm="SBO:0000247">
        <annotation>
          <rdf:RDF>
            <rdf:Description rdf:about="#metaid_t_0405">
              <bqbiol:is>
                <rdf:Bag>
                  <rdf:li rdf:resource="urn:miriam:obo.chebi:CHEBI%3A37565"/>
                </rdf:Bag>
              </bqbiol:is>
            </rdf:Description>
          </rdf:RDF>
        </annotation>
      </speciesType>
      <speciesType metaid="metaid_t_0406" id="t_0406" name="guanine" sboTerm="SBO:0000247">
        <annotation>
          <rdf:RDF>
            <rdf:Description rdf:about="#metaid_t_0406">
              <bqbiol:is>
                <rdf:Bag>
                  <rdf:li rdf:resource="urn:miriam:obo.chebi:CHEBI%3A16235"/>
                </rdf:Bag>
              </bqbiol:is>
            </rdf:Description>
          </rdf:RDF>
        </annotation>
      </speciesType>
      <speciesType metaid="metaid_t_0407" id="t_0407" name="guanosine" sboTerm="SBO:0000247">
        <annotation>
          <rdf:RDF>
            <rdf:Description rdf:about="#metaid_t_0407">
              <bqbiol:is>
                <rdf:Bag>
                  <rdf:li rdf:resource="urn:miriam:obo.chebi:CHEBI%3A16750"/>
                </rdf:Bag>
              </bqbiol:is>
            </rdf:Description>
          </rdf:RDF>
        </annotation>
      </speciesType>
      <speciesType metaid="metaid_t_0408" id="t_0408" name="H+" sboTerm="SBO:0000247">
        <annotation>
          <rdf:RDF>
            <rdf:Description rdf:about="#metaid_t_0408">
              <bqbiol:is>
                <rdf:Bag>
                  <rdf:li rdf:resource="urn:miriam:obo.chebi:CHEBI%3A24636"/>
                </rdf:Bag>
              </bqbiol:is>
            </rdf:Description>
          </rdf:RDF>
        </annotation>
      </speciesType>
      <speciesType metaid="metaid_t_0409" id="t_0409" name="heme a" sboTerm="SBO:0000247">
        <notes>
          <body xmlns="http://www.w3.org/1999/xhtml">
            <p>formula:C49H55FeN4O6</p>
          </body>
        </notes>
        <annotation>
          <rdf:RDF>
            <rdf:Description rdf:about="#metaid_t_0409">
              <bqbiol:is>
                <rdf:Bag>
                  <rdf:li rdf:resource="urn:miriam:obo.chebi:CHEBI%3A24479"/>
                </rdf:Bag>
              </bqbiol:is>
            </rdf:Description>
          </rdf:RDF>
        </annotation>
      </speciesType>
      <speciesType metaid="metaid_t_0410" id="t_0410" name="heme o" sboTerm="SBO:0000247">
        <notes>
          <body xmlns="http://www.w3.org/1999/xhtml">
            <p>formula:C49H56FeN4O5</p>
          </body>
        </notes>
        <annotation>
          <rdf:RDF>
            <rdf:Description rdf:about="#metaid_t_0410">
              <bqbiol:is>
                <rdf:Bag>
                  <rdf:li rdf:resource="urn:miriam:obo.chebi:CHEBI%3A24480"/>
                </rdf:Bag>
              </bqbiol:is>
            </rdf:Description>
          </rdf:RDF>
        </annotation>
      </speciesType>
      <speciesType metaid="metaid_t_0411" id="t_0411" name="henicosaprenyl diphosphate" sboTerm="SBO:0000247">
        <annotation>
          <rdf:RDF>
            <rdf:Description rdf:about="#metaid_t_0411">
              <bqbiol:is>
                <rdf:Bag>
                  <rdf:li rdf:resource="urn:miriam:obo.chebi:CHEBI%3A53032"/>
                </rdf:Bag>
              </bqbiol:is>
            </rdf:Description>
          </rdf:RDF>
        </annotation>
      </speciesType>
      <speciesType metaid="metaid_t_0412" id="t_0412" name="heptadecaprenyl diphosphate" sboTerm="SBO:0000247">
        <annotation>
          <rdf:RDF>
            <rdf:Description rdf:about="#metaid_t_0412">
              <bqbiol:is>
                <rdf:Bag>
                  <rdf:li rdf:resource="urn:miriam:obo.chebi:CHEBI%3A53036"/>
                </rdf:Bag>
              </bqbiol:is>
            </rdf:Description>
          </rdf:RDF>
        </annotation>
      </speciesType>
      <speciesType metaid="metaid_t_0413" id="t_0413" name="heptaprenyl diphosphate" sboTerm="SBO:0000247">
        <annotation>
          <rdf:RDF>
            <rdf:Description rdf:about="#metaid_t_0413">
              <bqbiol:is>
                <rdf:Bag>
                  <rdf:li rdf:resource="urn:miriam:obo.chebi:CHEBI%3A53046"/>
                </rdf:Bag>
              </bqbiol:is>
            </rdf:Description>
          </rdf:RDF>
        </annotation>
      </speciesType>
      <speciesType metaid="metaid_t_0414" id="t_0414" name="hexacosanoyl-CoA" sboTerm="SBO:0000247">
        <notes>
          <body xmlns="http://www.w3.org/1999/xhtml">
            <p>formula:C47H82N7O17P3S</p>
          </body>
        </notes>
        <annotation>
          <rdf:RDF>
            <rdf:Description rdf:about="#metaid_t_0414">
              <bqbiol:is>
                <rdf:Bag>
                  <rdf:li rdf:resource="urn:miriam:obo.chebi:CHEBI%3A52966"/>
                </rdf:Bag>
              </bqbiol:is>
            </rdf:Description>
          </rdf:RDF>
        </annotation>
      </speciesType>
      <speciesType metaid="metaid_t_0415" id="t_0415" name="hexadec-2-enoyl-CoA" sboTerm="SBO:0000247">
        <notes>
          <body xmlns="http://www.w3.org/1999/xhtml">
            <p>formula:C37H60N7O17P3S</p>
          </body>
        </notes>
        <annotation>
          <rdf:RDF>
            <rdf:Description rdf:about="#metaid_t_0415">
              <bqbiol:is>
                <rdf:Bag>
                  <rdf:li rdf:resource="urn:miriam:obo.chebi:CHEBI%3A52381"/>
                </rdf:Bag>
              </bqbiol:is>
            </rdf:Description>
          </rdf:RDF>
        </annotation>
      </speciesType>
      <speciesType metaid="metaid_t_0416" id="t_0416" name="hexadec-2-enoyl-CoA" sboTerm="SBO:0000247">
        <notes>
          <body xmlns="http://www.w3.org/1999/xhtml">
            <p>formula:C37H60N7O17P3S</p>
          </body>
        </notes>
        <annotation>
          <rdf:RDF>
            <rdf:Description rdf:about="#metaid_t_0416">
              <bqbiol:is>
                <rdf:Bag>
                  <rdf:li rdf:resource="urn:miriam:obo.chebi:CHEBI%3A52381"/>
                </rdf:Bag>
              </bqbiol:is>
            </rdf:Description>
          </rdf:RDF>
        </annotation>
      </speciesType>
      <speciesType metaid="metaid_t_0417" id="t_0417" name="hexadecanal" sboTerm="SBO:0000247">
        <annotation>
          <rdf:RDF>
            <rdf:Description rdf:about="#metaid_t_0417">
              <bqbiol:is>
                <rdf:Bag>
                  <rdf:li rdf:resource="urn:miriam:obo.chebi:CHEBI%3A17600"/>
                </rdf:Bag>
              </bqbiol:is>
            </rdf:Description>
          </rdf:RDF>
        </annotation>
      </speciesType>
      <speciesType metaid="metaid_t_0418" id="t_0418" name="hexadecaprenyl diphosphate" sboTerm="SBO:0000247">
        <annotation>
          <rdf:RDF>
            <rdf:Description rdf:about="#metaid_t_0418">
              <bqbiol:is>
                <rdf:Bag>
                  <rdf:li rdf:resource="urn:miriam:obo.chebi:CHEBI%3A53037"/>
                </rdf:Bag>
              </bqbiol:is>
            </rdf:Description>
          </rdf:RDF>
        </annotation>
      </speciesType>
      <speciesType metaid="metaid_t_0419" id="t_0419" name="hexaprenyl diphosphate" sboTerm="SBO:0000247">
        <notes>
          <body xmlns="http://www.w3.org/1999/xhtml">
            <p>formula:C30H49O7P2</p>
          </body>
        </notes>
        <annotation>
          <rdf:RDF>
            <rdf:Description rdf:about="#metaid_t_0419">
              <bqbiol:is>
                <rdf:Bag>
                  <rdf:li rdf:resource="urn:miriam:obo.chebi:CHEBI%3A53047"/>
                </rdf:Bag>
              </bqbiol:is>
            </rdf:Description>
          </rdf:RDF>
        </annotation>
      </speciesType>
      <speciesType metaid="metaid_t_0420" id="t_0420" name="His-tRNA(His)" sboTerm="SBO:0000247">
        <notes>
          <body xmlns="http://www.w3.org/1999/xhtml">
            <p>formula:C6H8N3OR</p>
          </body>
        </notes>
        <annotation>
          <rdf:RDF>
            <rdf:Description rdf:about="#metaid_t_0420">
              <bqbiol:is>
                <rdf:Bag>
                  <rdf:li rdf:resource="urn:miriam:obo.chebi:CHEBI%3A29155"/>
                </rdf:Bag>
              </bqbiol:is>
            </rdf:Description>
          </rdf:RDF>
        </annotation>
      </speciesType>
      <speciesType metaid="metaid_t_0421" id="t_0421" name="homocitrate(3-)" sboTerm="SBO:0000247">
        <notes>
          <body xmlns="http://www.w3.org/1999/xhtml">
            <p>formula:C7H7O7</p>
          </body>
        </notes>
        <annotation>
          <rdf:RDF>
            <rdf:Description rdf:about="#metaid_t_0421">
              <bqbiol:is>
                <rdf:Bag>
                  <rdf:li rdf:resource="urn:miriam:obo.chebi:CHEBI%3A36457"/>
                </rdf:Bag>
              </bqbiol:is>
            </rdf:Description>
          </rdf:RDF>
        </annotation>
      </speciesType>
      <speciesType metaid="metaid_t_0422" id="t_0422" name="homoisocitrate(3-)" sboTerm="SBO:0000247">
        <annotation>
          <rdf:RDF>
            <rdf:Description rdf:about="#metaid_t_0422">
              <bqbiol:is>
                <rdf:Bag>
                  <rdf:li rdf:resource="urn:miriam:obo.chebi:CHEBI%3A30904"/>
                </rdf:Bag>
              </bqbiol:is>
            </rdf:Description>
          </rdf:RDF>
        </annotation>
      </speciesType>
      <speciesType metaid="metaid_t_0423" id="t_0423" name="hydrogen peroxide" sboTerm="SBO:0000247">
        <annotation>
          <rdf:RDF>
            <rdf:Description rdf:about="#metaid_t_0423">
              <bqbiol:is>
                <rdf:Bag>
                  <rdf:li rdf:resource="urn:miriam:obo.chebi:CHEBI%3A16240"/>
                </rdf:Bag>
              </bqbiol:is>
            </rdf:Description>
          </rdf:RDF>
        </annotation>
      </speciesType>
      <speciesType metaid="metaid_t_0424" id="t_0424" name="hydrogen sulfide" sboTerm="SBO:0000247">
        <annotation>
          <rdf:RDF>
            <rdf:Description rdf:about="#metaid_t_0424">
              <bqbiol:is>
                <rdf:Bag>
                  <rdf:li rdf:resource="urn:miriam:obo.chebi:CHEBI%3A16136"/>
                </rdf:Bag>
              </bqbiol:is>
            </rdf:Description>
          </rdf:RDF>
        </annotation>
      </speciesType>
      <speciesType metaid="metaid_t_0425" id="t_0425" name="hydroxide" sboTerm="SBO:0000247">
        <annotation>
          <rdf:RDF>
            <rdf:Description rdf:about="#metaid_t_0425">
              <bqbiol:is>
                <rdf:Bag>
                  <rdf:li rdf:resource="urn:miriam:obo.chebi:CHEBI%3A16234"/>
                </rdf:Bag>
              </bqbiol:is>
            </rdf:Description>
          </rdf:RDF>
        </annotation>
      </speciesType>
      <speciesType metaid="metaid_t_0426" id="t_0426" name="hypoxanthine" sboTerm="SBO:0000247">
        <annotation>
          <rdf:RDF>
            <rdf:Description rdf:about="#metaid_t_0426">
              <bqbiol:is>
                <rdf:Bag>
                  <rdf:li rdf:resource="urn:miriam:obo.chebi:CHEBI%3A17368"/>
                </rdf:Bag>
              </bqbiol:is>
            </rdf:Description>
          </rdf:RDF>
        </annotation>
      </speciesType>
      <speciesType metaid="metaid_t_0427" id="t_0427" name="icosaprenyl diphosphate" sboTerm="SBO:0000247">
        <annotation>
          <rdf:RDF>
            <rdf:Description rdf:about="#metaid_t_0427">
              <bqbiol:is>
                <rdf:Bag>
                  <rdf:li rdf:resource="urn:miriam:obo.chebi:CHEBI%3A53033"/>
                </rdf:Bag>
              </bqbiol:is>
            </rdf:Description>
          </rdf:RDF>
        </annotation>
      </speciesType>
      <speciesType metaid="metaid_t_0428" id="t_0428" name="IDP" sboTerm="SBO:0000247">
        <notes>
          <body xmlns="http://www.w3.org/1999/xhtml">
            <p>formula:C10H11N4O11P2</p>
          </body>
        </notes>
        <annotation>
          <rdf:RDF>
            <rdf:Description rdf:about="#metaid_t_0428">
              <bqbiol:is>
                <rdf:Bag>
                  <rdf:li rdf:resource="urn:miriam:obo.chebi:CHEBI%3A17808"/>
                </rdf:Bag>
              </bqbiol:is>
            </rdf:Description>
          </rdf:RDF>
        </annotation>
      </speciesType>
      <speciesType metaid="metaid_t_0429" id="t_0429" name="Ile-tRNA(Ile)" sboTerm="SBO:0000247">
        <notes>
          <body xmlns="http://www.w3.org/1999/xhtml">
            <p>formula:C6H12NOR</p>
          </body>
        </notes>
        <annotation>
          <rdf:RDF>
            <rdf:Description rdf:about="#metaid_t_0429">
              <bqbiol:is>
                <rdf:Bag>
                  <rdf:li rdf:resource="urn:miriam:obo.chebi:CHEBI%3A29160"/>
                </rdf:Bag>
              </bqbiol:is>
            </rdf:Description>
          </rdf:RDF>
        </annotation>
      </speciesType>
      <speciesType metaid="metaid_t_0430" id="t_0430" name="iminoaspartic acid" sboTerm="SBO:0000247">
        <notes>
          <body xmlns="http://www.w3.org/1999/xhtml">
            <p>formula:C4H3NO4</p>
          </body>
        </notes>
        <annotation>
          <rdf:RDF>
            <rdf:Description rdf:about="#metaid_t_0430">
              <bqbiol:is>
                <rdf:Bag>
                  <rdf:li rdf:resource="urn:miriam:obo.chebi:CHEBI%3A50616"/>
                </rdf:Bag>
              </bqbiol:is>
            </rdf:Description>
          </rdf:RDF>
        </annotation>
      </speciesType>
      <speciesType metaid="metaid_t_0431" id="t_0431" name="IMP" sboTerm="SBO:0000247">
        <notes>
          <body xmlns="http://www.w3.org/1999/xhtml">
            <p>formula:C10H11N4O8P</p>
          </body>
        </notes>
        <annotation>
          <rdf:RDF>
            <rdf:Description rdf:about="#metaid_t_0431">
              <bqbiol:is>
                <rdf:Bag>
                  <rdf:li rdf:resource="urn:miriam:obo.chebi:CHEBI%3A17202"/>
                </rdf:Bag>
              </bqbiol:is>
            </rdf:Description>
          </rdf:RDF>
        </annotation>
      </speciesType>
      <speciesType metaid="metaid_t_0432" id="t_0432" name="indol-3-ylacetaldehyde" sboTerm="SBO:0000247">
        <annotation>
          <rdf:RDF>
            <rdf:Description rdf:about="#metaid_t_0432">
              <bqbiol:is>
                <rdf:Bag>
                  <rdf:li rdf:resource="urn:miriam:obo.chebi:CHEBI%3A18086"/>
                </rdf:Bag>
              </bqbiol:is>
            </rdf:Description>
          </rdf:RDF>
        </annotation>
      </speciesType>
      <speciesType metaid="metaid_t_0433" id="t_0433" name="indole-3-acetate" sboTerm="SBO:0000247">
        <annotation>
          <rdf:RDF>
            <rdf:Description rdf:about="#metaid_t_0433">
              <bqbiol:is>
                <rdf:Bag>
                  <rdf:li rdf:resource="urn:miriam:obo.chebi:CHEBI%3A30854"/>
                </rdf:Bag>
              </bqbiol:is>
            </rdf:Description>
          </rdf:RDF>
        </annotation>
      </speciesType>
      <speciesType metaid="metaid_t_0434" id="t_0434" name="inosine" sboTerm="SBO:0000247">
        <annotation>
          <rdf:RDF>
            <rdf:Description rdf:about="#metaid_t_0434">
              <bqbiol:is>
                <rdf:Bag>
                  <rdf:li rdf:resource="urn:miriam:obo.chebi:CHEBI%3A17596"/>
                </rdf:Bag>
              </bqbiol:is>
            </rdf:Description>
          </rdf:RDF>
        </annotation>
      </speciesType>
      <speciesType metaid="metaid_t_0435" id="t_0435" name="inositol phosphomannosylinositol phosphoceramide" sboTerm="SBO:0000247">
        <annotation>
          <rdf:RDF>
            <rdf:Description rdf:about="#metaid_t_0435">
              <bqbiol:is>
                <rdf:Bag>
                  <rdf:li rdf:resource="urn:miriam:obo.chebi:CHEBI%3A53005"/>
                </rdf:Bag>
              </bqbiol:is>
            </rdf:Description>
          </rdf:RDF>
        </annotation>
      </speciesType>
      <speciesType metaid="metaid_t_0436" id="t_0436" name="inositol phosphosphingolipid" sboTerm="SBO:0000247">
        <annotation>
          <rdf:RDF>
            <rdf:Description rdf:about="#metaid_t_0436">
              <bqbiol:is>
                <rdf:Bag>
                  <rdf:li rdf:resource="urn:miriam:obo.chebi:CHEBI%3A24847"/>
                </rdf:Bag>
              </bqbiol:is>
            </rdf:Description>
          </rdf:RDF>
        </annotation>
      </speciesType>
      <speciesType metaid="metaid_t_0437" id="t_0437" name="inositol-P-ceramide B" sboTerm="SBO:0000247">
        <annotation>
          <rdf:RDF>
            <rdf:Description rdf:about="#metaid_t_0437">
              <bqbiol:isVersionOf>
                <rdf:Bag>
                  <rdf:li rdf:resource="urn:miriam:obo.chebi:CHEBI%3A53004"/>
                </rdf:Bag>
              </bqbiol:isVersionOf>
              <bqbiol:isDescribedBy>
                <rdf:Bag>
                  <rdf:li rdf:resource="urn:miriam:pubmed:9804825"/>
                </rdf:Bag>
              </bqbiol:isDescribedBy>
            </rdf:Description>
          </rdf:RDF>
        </annotation>
      </speciesType>
      <speciesType metaid="metaid_t_0438" id="t_0438" name="inositol-P-ceramide C" sboTerm="SBO:0000247">
        <annotation>
          <rdf:RDF>
            <rdf:Description rdf:about="#metaid_t_0438">
              <bqbiol:isVersionOf>
                <rdf:Bag>
                  <rdf:li rdf:resource="urn:miriam:obo.chebi:CHEBI%3A53004"/>
                </rdf:Bag>
              </bqbiol:isVersionOf>
              <bqbiol:isDescribedBy>
                <rdf:Bag>
                  <rdf:li rdf:resource="urn:miriam:pubmed:9804825"/>
                </rdf:Bag>
              </bqbiol:isDescribedBy>
            </rdf:Description>
          </rdf:RDF>
        </annotation>
      </speciesType>
      <speciesType metaid="metaid_t_0439" id="t_0439" name="inositol-P-ceramide D" sboTerm="SBO:0000247">
        <annotation>
          <rdf:RDF>
            <rdf:Description rdf:about="#metaid_t_0439">
              <bqbiol:isVersionOf>
                <rdf:Bag>
                  <rdf:li rdf:resource="urn:miriam:obo.chebi:CHEBI%3A53004"/>
                </rdf:Bag>
              </bqbiol:isVersionOf>
              <bqbiol:isDescribedBy>
                <rdf:Bag>
                  <rdf:li rdf:resource="urn:miriam:pubmed:9804825"/>
                </rdf:Bag>
              </bqbiol:isDescribedBy>
            </rdf:Description>
          </rdf:RDF>
        </annotation>
      </speciesType>
      <speciesType metaid="metaid_t_0440" id="t_0440" name="iron(2+)" sboTerm="SBO:0000247">
        <annotation>
          <rdf:RDF>
            <rdf:Description rdf:about="#metaid_t_0440">
              <bqbiol:is>
                <rdf:Bag>
                  <rdf:li rdf:resource="urn:miriam:obo.chebi:CHEBI%3A29033"/>
                </rdf:Bag>
              </bqbiol:is>
            </rdf:Description>
          </rdf:RDF>
        </annotation>
      </speciesType>
      <speciesType metaid="metaid_t_0441" id="t_0441" name="isoamyl  acetate" sboTerm="SBO:0000247">
        <annotation>
          <rdf:RDF>
            <rdf:Description rdf:about="#metaid_t_0441">
              <bqbiol:is>
                <rdf:Bag>
                  <rdf:li rdf:resource="urn:miriam:obo.chebi:CHEBI%3A31725"/>
                </rdf:Bag>
              </bqbiol:is>
            </rdf:Description>
          </rdf:RDF>
        </annotation>
      </speciesType>
      <speciesType metaid="metaid_t_0442" id="t_0442" name="isoamylol" sboTerm="SBO:0000247">
        <annotation>
          <rdf:RDF>
            <rdf:Description rdf:about="#metaid_t_0442">
              <bqbiol:is>
                <rdf:Bag>
                  <rdf:li rdf:resource="urn:miriam:obo.chebi:CHEBI%3A15837"/>
                </rdf:Bag>
              </bqbiol:is>
            </rdf:Description>
          </rdf:RDF>
        </annotation>
      </speciesType>
      <speciesType metaid="metaid_t_0443" id="t_0443" name="isobutanol" sboTerm="SBO:0000247">
        <annotation>
          <rdf:RDF>
            <rdf:Description rdf:about="#metaid_t_0443">
              <bqbiol:is>
                <rdf:Bag>
                  <rdf:li rdf:resource="urn:miriam:obo.chebi:CHEBI%3A46645"/>
                </rdf:Bag>
              </bqbiol:is>
            </rdf:Description>
          </rdf:RDF>
        </annotation>
      </speciesType>
      <speciesType metaid="metaid_t_0444" id="t_0444" name="isobutyl acetate" sboTerm="SBO:0000247">
        <annotation>
          <rdf:RDF>
            <rdf:Description rdf:about="#metaid_t_0444">
              <bqbiol:is>
                <rdf:Bag>
                  <rdf:li rdf:resource="urn:miriam:obo.chebi:CHEBI%3A50569"/>
                </rdf:Bag>
              </bqbiol:is>
            </rdf:Description>
          </rdf:RDF>
        </annotation>
      </speciesType>
      <speciesType metaid="metaid_t_0445" id="t_0445" name="isobutyraldehyde" sboTerm="SBO:0000247">
        <annotation>
          <rdf:RDF>
            <rdf:Description rdf:about="#metaid_t_0445">
              <bqbiol:is>
                <rdf:Bag>
                  <rdf:li rdf:resource="urn:miriam:obo.chebi:CHEBI%3A48943"/>
                </rdf:Bag>
              </bqbiol:is>
            </rdf:Description>
          </rdf:RDF>
        </annotation>
      </speciesType>
      <speciesType metaid="metaid_t_0446" id="t_0446" name="isocitrate(3-)" sboTerm="SBO:0000247">
        <annotation>
          <rdf:RDF>
            <rdf:Description rdf:about="#metaid_t_0446">
              <bqbiol:is>
                <rdf:Bag>
                  <rdf:li rdf:resource="urn:miriam:obo.chebi:CHEBI%3A16087"/>
                </rdf:Bag>
              </bqbiol:is>
            </rdf:Description>
          </rdf:RDF>
        </annotation>
      </speciesType>
      <speciesType metaid="metaid_t_0447" id="t_0447" name="isopentenyl diphosphate" sboTerm="SBO:0000247">
        <notes>
          <body xmlns="http://www.w3.org/1999/xhtml">
            <p>formula:C5H9O7P2</p>
          </body>
        </notes>
        <annotation>
          <rdf:RDF>
            <rdf:Description rdf:about="#metaid_t_0447">
              <bqbiol:is>
                <rdf:Bag>
                  <rdf:li rdf:resource="urn:miriam:obo.chebi:CHEBI%3A16584"/>
                </rdf:Bag>
              </bqbiol:is>
            </rdf:Description>
          </rdf:RDF>
        </annotation>
      </speciesType>
      <speciesType metaid="metaid_t_0448" id="t_0448" name="itaconate(2-)" sboTerm="SBO:0000247">
        <annotation>
          <rdf:RDF>
            <rdf:Description rdf:about="#metaid_t_0448">
              <bqbiol:is>
                <rdf:Bag>
                  <rdf:li rdf:resource="urn:miriam:obo.chebi:CHEBI%3A17240"/>
                </rdf:Bag>
              </bqbiol:is>
            </rdf:Description>
          </rdf:RDF>
        </annotation>
      </speciesType>
      <speciesType metaid="metaid_t_0449" id="t_0449" name="itaconyl-CoA" sboTerm="SBO:0000247">
        <notes>
          <body xmlns="http://www.w3.org/1999/xhtml">
            <p>formula:C26H35N7O19P3S</p>
          </body>
        </notes>
        <annotation>
          <rdf:RDF>
            <rdf:Description rdf:about="#metaid_t_0449">
              <bqbiol:is>
                <rdf:Bag>
                  <rdf:li rdf:resource="urn:miriam:obo.chebi:CHEBI%3A15528"/>
                </rdf:Bag>
              </bqbiol:is>
            </rdf:Description>
          </rdf:RDF>
        </annotation>
      </speciesType>
      <speciesType metaid="metaid_t_0450" id="t_0450" name="ITP" sboTerm="SBO:0000247">
        <notes>
          <body xmlns="http://www.w3.org/1999/xhtml">
            <p>formula:C10H11N4O14P3</p>
          </body>
        </notes>
        <annotation>
          <rdf:RDF>
            <rdf:Description rdf:about="#metaid_t_0450">
              <bqbiol:is>
                <rdf:Bag>
                  <rdf:li rdf:resource="urn:miriam:obo.chebi:CHEBI%3A16039"/>
                </rdf:Bag>
              </bqbiol:is>
            </rdf:Description>
          </rdf:RDF>
        </annotation>
      </speciesType>
      <speciesType metaid="metaid_t_0451" id="t_0451" name="keto-phenylpyruvate" sboTerm="SBO:0000247">
        <annotation>
          <rdf:RDF>
            <rdf:Description rdf:about="#metaid_t_0451">
              <bqbiol:is>
                <rdf:Bag>
                  <rdf:li rdf:resource="urn:miriam:obo.chebi:CHEBI%3A18005"/>
                </rdf:Bag>
              </bqbiol:is>
            </rdf:Description>
          </rdf:RDF>
        </annotation>
      </speciesType>
      <speciesType metaid="metaid_t_0452" id="t_0452" name="L-2-amino-3-oxobutanoate" sboTerm="SBO:0000247">
        <notes>
          <body xmlns="http://www.w3.org/1999/xhtml">
            <p>formula:C4H7NO3</p>
          </body>
        </notes>
        <annotation>
          <rdf:RDF>
            <rdf:Description rdf:about="#metaid_t_0452">
              <bqbiol:is>
                <rdf:Bag>
                  <rdf:li rdf:resource="urn:miriam:obo.chebi:CHEBI%3A16944"/>
                </rdf:Bag>
              </bqbiol:is>
            </rdf:Description>
          </rdf:RDF>
        </annotation>
      </speciesType>
      <speciesType metaid="metaid_t_0453" id="t_0453" name="L-2-aminoadipate(2-)" sboTerm="SBO:0000247">
        <notes>
          <body xmlns="http://www.w3.org/1999/xhtml">
            <p>formula:C6H10NO4</p>
          </body>
        </notes>
        <annotation>
          <rdf:RDF>
            <rdf:Description rdf:about="#metaid_t_0453">
              <bqbiol:is>
                <rdf:Bag>
                  <rdf:li rdf:resource="urn:miriam:obo.chebi:CHEBI%3A17082"/>
                </rdf:Bag>
              </bqbiol:is>
            </rdf:Description>
          </rdf:RDF>
        </annotation>
      </speciesType>
      <speciesType metaid="metaid_t_0454" id="t_0454" name="L-4-hydroxyglutamic semialdehyde" sboTerm="SBO:0000247">
        <annotation>
          <rdf:RDF>
            <rdf:Description rdf:about="#metaid_t_0454">
              <bqbiol:is>
                <rdf:Bag>
                  <rdf:li rdf:resource="urn:miriam:obo.chebi:CHEBI%3A27809"/>
                </rdf:Bag>
              </bqbiol:is>
            </rdf:Description>
          </rdf:RDF>
        </annotation>
      </speciesType>
      <speciesType metaid="metaid_t_0455" id="t_0455" name="L-alanine" sboTerm="SBO:0000247">
        <annotation>
          <rdf:RDF>
            <rdf:Description rdf:about="#metaid_t_0455">
              <bqbiol:is>
                <rdf:Bag>
                  <rdf:li rdf:resource="urn:miriam:obo.chebi:CHEBI%3A16977"/>
                </rdf:Bag>
              </bqbiol:is>
            </rdf:Description>
          </rdf:RDF>
        </annotation>
      </speciesType>
      <speciesType metaid="metaid_t_0456" id="t_0456" name="L-allothreonine" sboTerm="SBO:0000247">
        <annotation>
          <rdf:RDF>
            <rdf:Description rdf:about="#metaid_t_0456">
              <bqbiol:is>
                <rdf:Bag>
                  <rdf:li rdf:resource="urn:miriam:obo.chebi:CHEBI%3A28718"/>
                </rdf:Bag>
              </bqbiol:is>
            </rdf:Description>
          </rdf:RDF>
        </annotation>
      </speciesType>
      <speciesType metaid="metaid_t_0457" id="t_0457" name="L-allysine" sboTerm="SBO:0000247">
        <annotation>
          <rdf:RDF>
            <rdf:Description rdf:about="#metaid_t_0457">
              <bqbiol:is>
                <rdf:Bag>
                  <rdf:li rdf:resource="urn:miriam:obo.chebi:CHEBI%3A17917"/>
                </rdf:Bag>
              </bqbiol:is>
            </rdf:Description>
          </rdf:RDF>
        </annotation>
      </speciesType>
      <speciesType metaid="metaid_t_0458" id="t_0458" name="L-alpha-formylglycine" sboTerm="SBO:0000247">
        <annotation>
          <rdf:RDF>
            <rdf:Description rdf:about="#metaid_t_0458">
              <bqbiol:is>
                <rdf:Bag>
                  <rdf:li rdf:resource="urn:miriam:obo.chebi:CHEBI%3A37012"/>
                </rdf:Bag>
              </bqbiol:is>
            </rdf:Description>
          </rdf:RDF>
        </annotation>
      </speciesType>
      <speciesType metaid="metaid_t_0459" id="t_0459" name="L-arabinitol" sboTerm="SBO:0000247">
        <annotation>
          <rdf:RDF>
            <rdf:Description rdf:about="#metaid_t_0459">
              <bqbiol:is>
                <rdf:Bag>
                  <rdf:li rdf:resource="urn:miriam:obo.chebi:CHEBI%3A18403"/>
                </rdf:Bag>
              </bqbiol:is>
            </rdf:Description>
          </rdf:RDF>
        </annotation>
      </speciesType>
      <speciesType metaid="metaid_t_0460" id="t_0460" name="L-arabinose" sboTerm="SBO:0000247">
        <annotation>
          <rdf:RDF>
            <rdf:Description rdf:about="#metaid_t_0460">
              <bqbiol:is>
                <rdf:Bag>
                  <rdf:li rdf:resource="urn:miriam:obo.chebi:CHEBI%3A30849"/>
                </rdf:Bag>
              </bqbiol:is>
            </rdf:Description>
          </rdf:RDF>
        </annotation>
      </speciesType>
      <speciesType metaid="metaid_t_0461" id="t_0461" name="L-arginine" sboTerm="SBO:0000247">
        <notes>
          <body xmlns="http://www.w3.org/1999/xhtml">
            <p>formula:C6H15N4O2</p>
          </body>
        </notes>
        <annotation>
          <rdf:RDF>
            <rdf:Description rdf:about="#metaid_t_0461">
              <bqbiol:is>
                <rdf:Bag>
                  <rdf:li rdf:resource="urn:miriam:obo.chebi:CHEBI%3A16467"/>
                </rdf:Bag>
              </bqbiol:is>
            </rdf:Description>
          </rdf:RDF>
        </annotation>
      </speciesType>
      <speciesType metaid="metaid_t_0462" id="t_0462" name="L-asparagine" sboTerm="SBO:0000247">
        <annotation>
          <rdf:RDF>
            <rdf:Description rdf:about="#metaid_t_0462">
              <bqbiol:is>
                <rdf:Bag>
                  <rdf:li rdf:resource="urn:miriam:obo.chebi:CHEBI%3A17196"/>
                </rdf:Bag>
              </bqbiol:is>
            </rdf:Description>
          </rdf:RDF>
        </annotation>
      </speciesType>
      <speciesType metaid="metaid_t_0463" id="t_0463" name="L-aspartate" sboTerm="SBO:0000247">
        <annotation>
          <rdf:RDF>
            <rdf:Description rdf:about="#metaid_t_0463">
              <bqbiol:is>
                <rdf:Bag>
                  <rdf:li rdf:resource="urn:miriam:obo.chebi:CHEBI%3A29991"/>
                </rdf:Bag>
              </bqbiol:is>
            </rdf:Description>
          </rdf:RDF>
        </annotation>
      </speciesType>
      <speciesType metaid="metaid_t_0464" id="t_0464" name="L-aspartate 4-semialdehyde" sboTerm="SBO:0000247">
        <notes>
          <body xmlns="http://www.w3.org/1999/xhtml">
            <p>formula:C4H7NO3</p>
          </body>
        </notes>
        <annotation>
          <rdf:RDF>
            <rdf:Description rdf:about="#metaid_t_0464">
              <bqbiol:is>
                <rdf:Bag>
                  <rdf:li rdf:resource="urn:miriam:obo.chebi:CHEBI%3A13086"/>
                </rdf:Bag>
              </bqbiol:is>
            </rdf:Description>
          </rdf:RDF>
        </annotation>
      </speciesType>
      <speciesType metaid="metaid_t_0465" id="t_0465" name="L-citrulline" sboTerm="SBO:0000247">
        <annotation>
          <rdf:RDF>
            <rdf:Description rdf:about="#metaid_t_0465">
              <bqbiol:is>
                <rdf:Bag>
                  <rdf:li rdf:resource="urn:miriam:obo.chebi:CHEBI%3A16349"/>
                </rdf:Bag>
              </bqbiol:is>
            </rdf:Description>
          </rdf:RDF>
        </annotation>
      </speciesType>
      <speciesType metaid="metaid_t_0466" id="t_0466" name="L-cystathionine" sboTerm="SBO:0000247">
        <annotation>
          <rdf:RDF>
            <rdf:Description rdf:about="#metaid_t_0466">
              <bqbiol:is>
                <rdf:Bag>
                  <rdf:li rdf:resource="urn:miriam:obo.chebi:CHEBI%3A17482"/>
                </rdf:Bag>
              </bqbiol:is>
            </rdf:Description>
          </rdf:RDF>
        </annotation>
      </speciesType>
      <speciesType metaid="metaid_t_0467" id="t_0467" name="L-cysteine" sboTerm="SBO:0000247">
        <annotation>
          <rdf:RDF>
            <rdf:Description rdf:about="#metaid_t_0467">
              <bqbiol:is>
                <rdf:Bag>
                  <rdf:li rdf:resource="urn:miriam:obo.chebi:CHEBI%3A17561"/>
                </rdf:Bag>
              </bqbiol:is>
            </rdf:Description>
          </rdf:RDF>
        </annotation>
      </speciesType>
      <speciesType metaid="metaid_t_0468" id="t_0468" name="L-cysteinylglycine" sboTerm="SBO:0000247">
        <annotation>
          <rdf:RDF>
            <rdf:Description rdf:about="#metaid_t_0468">
              <bqbiol:is>
                <rdf:Bag>
                  <rdf:li rdf:resource="urn:miriam:obo.chebi:CHEBI%3A4047"/>
                </rdf:Bag>
              </bqbiol:is>
            </rdf:Description>
          </rdf:RDF>
        </annotation>
      </speciesType>
      <speciesType metaid="metaid_t_0469" id="t_0469" name="L-cystine" sboTerm="SBO:0000247">
        <annotation>
          <rdf:RDF>
            <rdf:Description rdf:about="#metaid_t_0469">
              <bqbiol:is>
                <rdf:Bag>
                  <rdf:li rdf:resource="urn:miriam:obo.chebi:CHEBI%3A16283"/>
                </rdf:Bag>
              </bqbiol:is>
            </rdf:Description>
          </rdf:RDF>
        </annotation>
      </speciesType>
      <speciesType metaid="metaid_t_0470" id="t_0470" name="L-gamma-glutamyl phosphate" sboTerm="SBO:0000247">
        <notes>
          <body xmlns="http://www.w3.org/1999/xhtml">
            <p>formula:C5H8NO7P</p>
          </body>
        </notes>
        <annotation>
          <rdf:RDF>
            <rdf:Description rdf:about="#metaid_t_0470">
              <bqbiol:is>
                <rdf:Bag>
                  <rdf:li rdf:resource="urn:miriam:obo.chebi:CHEBI%3A17798"/>
                </rdf:Bag>
              </bqbiol:is>
            </rdf:Description>
          </rdf:RDF>
        </annotation>
      </speciesType>
      <speciesType metaid="metaid_t_0471" id="t_0471" name="L-gamma-glutamyl-L-alanine" sboTerm="SBO:0000247">
        <notes>
          <body xmlns="http://www.w3.org/1999/xhtml">
            <p>formula:C8H13N2O5</p>
          </body>
        </notes>
        <annotation>
          <rdf:RDF>
            <rdf:Description rdf:about="#metaid_t_0471">
              <bqbiol:is>
                <rdf:Bag>
                  <rdf:li rdf:resource="urn:miriam:obo.chebi:CHEBI%3A50619"/>
                </rdf:Bag>
              </bqbiol:is>
            </rdf:Description>
          </rdf:RDF>
        </annotation>
      </speciesType>
      <speciesType metaid="metaid_t_0472" id="t_0472" name="L-gamma-glutamyl-L-cysteine" sboTerm="SBO:0000247">
        <notes>
          <body xmlns="http://www.w3.org/1999/xhtml">
            <p>formula:C8H13N2O5S</p>
          </body>
        </notes>
        <annotation>
          <rdf:RDF>
            <rdf:Description rdf:about="#metaid_t_0472">
              <bqbiol:is>
                <rdf:Bag>
                  <rdf:li rdf:resource="urn:miriam:obo.chebi:CHEBI%3A17515"/>
                </rdf:Bag>
              </bqbiol:is>
            </rdf:Description>
          </rdf:RDF>
        </annotation>
      </speciesType>
      <speciesType metaid="metaid_t_0473" id="t_0473" name="L-glucitol" sboTerm="SBO:0000247">
        <annotation>
          <rdf:RDF>
            <rdf:Description rdf:about="#metaid_t_0473">
              <bqbiol:is>
                <rdf:Bag>
                  <rdf:li rdf:resource="urn:miriam:obo.chebi:CHEBI%3A28789"/>
                </rdf:Bag>
              </bqbiol:is>
            </rdf:Description>
          </rdf:RDF>
        </annotation>
      </speciesType>
      <speciesType metaid="metaid_t_0474" id="t_0474" name="L-glutamate" sboTerm="SBO:0000247">
        <annotation>
          <rdf:RDF>
            <rdf:Description rdf:about="#metaid_t_0474">
              <bqbiol:is>
                <rdf:Bag>
                  <rdf:li rdf:resource="urn:miriam:obo.chebi:CHEBI%3A29985"/>
                </rdf:Bag>
              </bqbiol:is>
            </rdf:Description>
          </rdf:RDF>
        </annotation>
      </speciesType>
      <speciesType metaid="metaid_t_0475" id="t_0475" name="L-glutamic 5-semialdehyde" sboTerm="SBO:0000247">
        <annotation>
          <rdf:RDF>
            <rdf:Description rdf:about="#metaid_t_0475">
              <bqbiol:is>
                <rdf:Bag>
                  <rdf:li rdf:resource="urn:miriam:obo.chebi:CHEBI%3A17232"/>
                </rdf:Bag>
              </bqbiol:is>
            </rdf:Description>
          </rdf:RDF>
        </annotation>
      </speciesType>
      <speciesType metaid="metaid_t_0476" id="t_0476" name="L-glutamine" sboTerm="SBO:0000247">
        <annotation>
          <rdf:RDF>
            <rdf:Description rdf:about="#metaid_t_0476">
              <bqbiol:is>
                <rdf:Bag>
                  <rdf:li rdf:resource="urn:miriam:obo.chebi:CHEBI%3A18050"/>
                </rdf:Bag>
              </bqbiol:is>
            </rdf:Description>
          </rdf:RDF>
        </annotation>
      </speciesType>
      <speciesType metaid="metaid_t_0477" id="t_0477" name="L-histidine" sboTerm="SBO:0000247">
        <annotation>
          <rdf:RDF>
            <rdf:Description rdf:about="#metaid_t_0477">
              <bqbiol:is>
                <rdf:Bag>
                  <rdf:li rdf:resource="urn:miriam:obo.chebi:CHEBI%3A15971"/>
                </rdf:Bag>
              </bqbiol:is>
            </rdf:Description>
          </rdf:RDF>
        </annotation>
      </speciesType>
      <speciesType metaid="metaid_t_0478" id="t_0478" name="L-histidinol" sboTerm="SBO:0000247">
        <notes>
          <body xmlns="http://www.w3.org/1999/xhtml">
            <p>formula:C6H12N3O</p>
          </body>
        </notes>
        <annotation>
          <rdf:RDF>
            <rdf:Description rdf:about="#metaid_t_0478">
              <bqbiol:is>
                <rdf:Bag>
                  <rdf:li rdf:resource="urn:miriam:obo.chebi:CHEBI%3A16255"/>
                </rdf:Bag>
              </bqbiol:is>
            </rdf:Description>
          </rdf:RDF>
        </annotation>
      </speciesType>
      <speciesType metaid="metaid_t_0479" id="t_0479" name="L-histidinol phosphate" sboTerm="SBO:0000247">
        <notes>
          <body xmlns="http://www.w3.org/1999/xhtml">
            <p>formula:C6H11N3O4P</p>
          </body>
        </notes>
        <annotation>
          <rdf:RDF>
            <rdf:Description rdf:about="#metaid_t_0479">
              <bqbiol:is>
                <rdf:Bag>
                  <rdf:li rdf:resource="urn:miriam:obo.chebi:CHEBI%3A16996"/>
                </rdf:Bag>
              </bqbiol:is>
            </rdf:Description>
          </rdf:RDF>
        </annotation>
      </speciesType>
      <speciesType metaid="metaid_t_0480" id="t_0480" name="L-homocysteine" sboTerm="SBO:0000247">
        <annotation>
          <rdf:RDF>
            <rdf:Description rdf:about="#metaid_t_0480">
              <bqbiol:is>
                <rdf:Bag>
                  <rdf:li rdf:resource="urn:miriam:obo.chebi:CHEBI%3A17588"/>
                </rdf:Bag>
              </bqbiol:is>
            </rdf:Description>
          </rdf:RDF>
        </annotation>
      </speciesType>
      <speciesType metaid="metaid_t_0481" id="t_0481" name="L-homoserine" sboTerm="SBO:0000247">
        <annotation>
          <rdf:RDF>
            <rdf:Description rdf:about="#metaid_t_0481">
              <bqbiol:is>
                <rdf:Bag>
                  <rdf:li rdf:resource="urn:miriam:obo.chebi:CHEBI%3A15699"/>
                </rdf:Bag>
              </bqbiol:is>
            </rdf:Description>
          </rdf:RDF>
        </annotation>
      </speciesType>
      <speciesType metaid="metaid_t_0482" id="t_0482" name="L-isoleucine" sboTerm="SBO:0000247">
        <annotation>
          <rdf:RDF>
            <rdf:Description rdf:about="#metaid_t_0482">
              <bqbiol:is>
                <rdf:Bag>
                  <rdf:li rdf:resource="urn:miriam:obo.chebi:CHEBI%3A17191"/>
                </rdf:Bag>
              </bqbiol:is>
            </rdf:Description>
          </rdf:RDF>
        </annotation>
      </speciesType>
      <speciesType metaid="metaid_t_0483" id="t_0483" name="L-kynurenine" sboTerm="SBO:0000247">
        <annotation>
          <rdf:RDF>
            <rdf:Description rdf:about="#metaid_t_0483">
              <bqbiol:is>
                <rdf:Bag>
                  <rdf:li rdf:resource="urn:miriam:obo.chebi:CHEBI%3A16946"/>
                </rdf:Bag>
              </bqbiol:is>
            </rdf:Description>
          </rdf:RDF>
        </annotation>
      </speciesType>
      <speciesType metaid="metaid_t_0484" id="t_0484" name="L-leucine" sboTerm="SBO:0000247">
        <annotation>
          <rdf:RDF>
            <rdf:Description rdf:about="#metaid_t_0484">
              <bqbiol:is>
                <rdf:Bag>
                  <rdf:li rdf:resource="urn:miriam:obo.chebi:CHEBI%3A15603"/>
                </rdf:Bag>
              </bqbiol:is>
            </rdf:Description>
          </rdf:RDF>
        </annotation>
      </speciesType>
      <speciesType metaid="metaid_t_0485" id="t_0485" name="L-lysine" sboTerm="SBO:0000247">
        <notes>
          <body xmlns="http://www.w3.org/1999/xhtml">
            <p>formula:C6H15N2O2</p>
          </body>
        </notes>
        <annotation>
          <rdf:RDF>
            <rdf:Description rdf:about="#metaid_t_0485">
              <bqbiol:is>
                <rdf:Bag>
                  <rdf:li rdf:resource="urn:miriam:obo.chebi:CHEBI%3A18019"/>
                </rdf:Bag>
              </bqbiol:is>
            </rdf:Description>
          </rdf:RDF>
        </annotation>
      </speciesType>
      <speciesType metaid="metaid_t_0486" id="t_0486" name="L-methionine" sboTerm="SBO:0000247">
        <annotation>
          <rdf:RDF>
            <rdf:Description rdf:about="#metaid_t_0486">
              <bqbiol:is>
                <rdf:Bag>
                  <rdf:li rdf:resource="urn:miriam:obo.chebi:CHEBI%3A16643"/>
                </rdf:Bag>
              </bqbiol:is>
            </rdf:Description>
          </rdf:RDF>
        </annotation>
      </speciesType>
      <speciesType metaid="metaid_t_0487" id="t_0487" name="L-phenylalanine" sboTerm="SBO:0000247">
        <annotation>
          <rdf:RDF>
            <rdf:Description rdf:about="#metaid_t_0487">
              <bqbiol:is>
                <rdf:Bag>
                  <rdf:li rdf:resource="urn:miriam:obo.chebi:CHEBI%3A17295"/>
                </rdf:Bag>
              </bqbiol:is>
            </rdf:Description>
          </rdf:RDF>
        </annotation>
      </speciesType>
      <speciesType metaid="metaid_t_0488" id="t_0488" name="L-proline" sboTerm="SBO:0000247">
        <annotation>
          <rdf:RDF>
            <rdf:Description rdf:about="#metaid_t_0488">
              <bqbiol:is>
                <rdf:Bag>
                  <rdf:li rdf:resource="urn:miriam:obo.chebi:CHEBI%3A17203"/>
                </rdf:Bag>
              </bqbiol:is>
            </rdf:Description>
          </rdf:RDF>
        </annotation>
      </speciesType>
      <speciesType metaid="metaid_t_0489" id="t_0489" name="L-saccharopine" sboTerm="SBO:0000247">
        <notes>
          <body xmlns="http://www.w3.org/1999/xhtml">
            <p>formula:C11H19N2O6</p>
          </body>
        </notes>
        <annotation>
          <rdf:RDF>
            <rdf:Description rdf:about="#metaid_t_0489">
              <bqbiol:is>
                <rdf:Bag>
                  <rdf:li rdf:resource="urn:miriam:obo.chebi:CHEBI%3A16927"/>
                </rdf:Bag>
              </bqbiol:is>
            </rdf:Description>
          </rdf:RDF>
        </annotation>
      </speciesType>
      <speciesType metaid="metaid_t_0490" id="t_0490" name="L-serine" sboTerm="SBO:0000247">
        <annotation>
          <rdf:RDF>
            <rdf:Description rdf:about="#metaid_t_0490">
              <bqbiol:is>
                <rdf:Bag>
                  <rdf:li rdf:resource="urn:miriam:obo.chebi:CHEBI%3A17115"/>
                </rdf:Bag>
              </bqbiol:is>
            </rdf:Description>
          </rdf:RDF>
        </annotation>
      </speciesType>
      <speciesType metaid="metaid_t_0491" id="t_0491" name="L-sorbose" sboTerm="SBO:0000247">
        <annotation>
          <rdf:RDF>
            <rdf:Description rdf:about="#metaid_t_0491">
              <bqbiol:is>
                <rdf:Bag>
                  <rdf:li rdf:resource="urn:miriam:obo.chebi:CHEBI%3A17266"/>
                </rdf:Bag>
              </bqbiol:is>
            </rdf:Description>
          </rdf:RDF>
        </annotation>
      </speciesType>
      <speciesType metaid="metaid_t_0492" id="t_0492" name="L-threonine" sboTerm="SBO:0000247">
        <annotation>
          <rdf:RDF>
            <rdf:Description rdf:about="#metaid_t_0492">
              <bqbiol:is>
                <rdf:Bag>
                  <rdf:li rdf:resource="urn:miriam:obo.chebi:CHEBI%3A16857"/>
                </rdf:Bag>
              </bqbiol:is>
            </rdf:Description>
          </rdf:RDF>
        </annotation>
      </speciesType>
      <speciesType metaid="metaid_t_0493" id="t_0493" name="L-tryptophan" sboTerm="SBO:0000247">
        <annotation>
          <rdf:RDF>
            <rdf:Description rdf:about="#metaid_t_0493">
              <bqbiol:is>
                <rdf:Bag>
                  <rdf:li rdf:resource="urn:miriam:obo.chebi:CHEBI%3A16828"/>
                </rdf:Bag>
              </bqbiol:is>
            </rdf:Description>
          </rdf:RDF>
        </annotation>
      </speciesType>
      <speciesType metaid="metaid_t_0494" id="t_0494" name="L-tyrosine" sboTerm="SBO:0000247">
        <annotation>
          <rdf:RDF>
            <rdf:Description rdf:about="#metaid_t_0494">
              <bqbiol:is>
                <rdf:Bag>
                  <rdf:li rdf:resource="urn:miriam:obo.chebi:CHEBI%3A17895"/>
                </rdf:Bag>
              </bqbiol:is>
            </rdf:Description>
          </rdf:RDF>
        </annotation>
      </speciesType>
      <speciesType metaid="metaid_t_0495" id="t_0495" name="L-valine" sboTerm="SBO:0000247">
        <annotation>
          <rdf:RDF>
            <rdf:Description rdf:about="#metaid_t_0495">
              <bqbiol:is>
                <rdf:Bag>
                  <rdf:li rdf:resource="urn:miriam:obo.chebi:CHEBI%3A16414"/>
                </rdf:Bag>
              </bqbiol:is>
            </rdf:Description>
          </rdf:RDF>
        </annotation>
      </speciesType>
      <speciesType metaid="metaid_t_0496" id="t_0496" name="lanosterol" sboTerm="SBO:0000247">
        <annotation>
          <rdf:RDF>
            <rdf:Description rdf:about="#metaid_t_0496">
              <bqbiol:is>
                <rdf:Bag>
                  <rdf:li rdf:resource="urn:miriam:obo.chebi:CHEBI%3A16521"/>
                </rdf:Bag>
              </bqbiol:is>
            </rdf:Description>
          </rdf:RDF>
        </annotation>
      </speciesType>
      <speciesType metaid="metaid_t_0497" id="t_0497" name="lanosteryl oleate" sboTerm="SBO:0000247">
        <annotation>
          <rdf:RDF>
            <rdf:Description rdf:about="#metaid_t_0497">
              <bqbiol:is>
                <rdf:Bag>
                  <rdf:li rdf:resource="urn:miriam:obo.chebi:CHEBI%3A52382"/>
                </rdf:Bag>
              </bqbiol:is>
            </rdf:Description>
          </rdf:RDF>
        </annotation>
      </speciesType>
      <speciesType metaid="metaid_t_0498" id="t_0498" name="lanosteryl palmitoleate" sboTerm="SBO:0000247">
        <annotation>
          <rdf:RDF>
            <rdf:Description rdf:about="#metaid_t_0498">
              <bqbiol:is>
                <rdf:Bag>
                  <rdf:li rdf:resource="urn:miriam:obo.chebi:CHEBI%3A52383"/>
                </rdf:Bag>
              </bqbiol:is>
            </rdf:Description>
          </rdf:RDF>
        </annotation>
      </speciesType>
      <speciesType metaid="metaid_t_0499" id="t_0499" name="laurate" sboTerm="SBO:0000247">
        <annotation>
          <rdf:RDF>
            <rdf:Description rdf:about="#metaid_t_0499">
              <bqbiol:is>
                <rdf:Bag>
                  <rdf:li rdf:resource="urn:miriam:obo.chebi:CHEBI%3A18262"/>
                </rdf:Bag>
              </bqbiol:is>
            </rdf:Description>
          </rdf:RDF>
        </annotation>
      </speciesType>
      <speciesType metaid="metaid_t_0500" id="t_0500" name="lauroyl-[acyl-carrier protein]" sboTerm="SBO:0000247">
        <notes>
          <body xmlns="http://www.w3.org/1999/xhtml">
            <p>formula:C23H43N2O8PRS</p>
          </body>
        </notes>
        <annotation>
          <rdf:RDF>
            <rdf:Description rdf:about="#metaid_t_0500">
              <bqbiol:is>
                <rdf:Bag>
                  <rdf:li rdf:resource="urn:miriam:obo.chebi:CHEBI%3A16759"/>
                </rdf:Bag>
              </bqbiol:is>
            </rdf:Description>
          </rdf:RDF>
        </annotation>
      </speciesType>
      <speciesType metaid="metaid_t_0501" id="t_0501" name="lauroyl-CoA" sboTerm="SBO:0000247">
        <notes>
          <body xmlns="http://www.w3.org/1999/xhtml">
            <p>formula:C33H54N7O17P3S</p>
          </body>
        </notes>
        <annotation>
          <rdf:RDF>
            <rdf:Description rdf:about="#metaid_t_0501">
              <bqbiol:is>
                <rdf:Bag>
                  <rdf:li rdf:resource="urn:miriam:obo.chebi:CHEBI%3A15521"/>
                </rdf:Bag>
              </bqbiol:is>
            </rdf:Description>
          </rdf:RDF>
        </annotation>
      </speciesType>
      <speciesType metaid="metaid_t_0502" id="t_0502" name="Leu-tRNA(Leu)" sboTerm="SBO:0000247">
        <notes>
          <body xmlns="http://www.w3.org/1999/xhtml">
            <p>formula:C6H12NOR</p>
          </body>
        </notes>
        <annotation>
          <rdf:RDF>
            <rdf:Description rdf:about="#metaid_t_0502">
              <bqbiol:is>
                <rdf:Bag>
                  <rdf:li rdf:resource="urn:miriam:obo.chebi:CHEBI%3A16624"/>
                </rdf:Bag>
              </bqbiol:is>
            </rdf:Description>
          </rdf:RDF>
        </annotation>
      </speciesType>
      <speciesType metaid="metaid_t_0503" id="t_0503" name="leukotriene A4" sboTerm="SBO:0000247">
        <annotation>
          <rdf:RDF>
            <rdf:Description rdf:about="#metaid_t_0503">
              <bqbiol:is>
                <rdf:Bag>
                  <rdf:li rdf:resource="urn:miriam:obo.chebi:CHEBI%3A15651"/>
                </rdf:Bag>
              </bqbiol:is>
            </rdf:Description>
          </rdf:RDF>
        </annotation>
      </speciesType>
      <speciesType metaid="metaid_t_0504" id="t_0504" name="leukotriene B4" sboTerm="SBO:0000247">
        <annotation>
          <rdf:RDF>
            <rdf:Description rdf:about="#metaid_t_0504">
              <bqbiol:is>
                <rdf:Bag>
                  <rdf:li rdf:resource="urn:miriam:obo.chebi:CHEBI%3A15647"/>
                </rdf:Bag>
              </bqbiol:is>
            </rdf:Description>
          </rdf:RDF>
        </annotation>
      </speciesType>
      <speciesType metaid="metaid_t_0505" id="t_0505" name="lignocerate" sboTerm="SBO:0000247">
        <annotation>
          <rdf:RDF>
            <rdf:Description rdf:about="#metaid_t_0505">
              <bqbiol:is>
                <rdf:Bag>
                  <rdf:li rdf:resource="urn:miriam:obo.chebi:CHEBI%3A31014"/>
                </rdf:Bag>
              </bqbiol:is>
            </rdf:Description>
          </rdf:RDF>
        </annotation>
      </speciesType>
      <speciesType metaid="metaid_t_0506" id="t_0506" name="linoleic acid" sboTerm="SBO:0000247">
        <notes>
          <body xmlns="http://www.w3.org/1999/xhtml">
            <p>formula:C18H31O2</p>
          </body>
        </notes>
        <annotation>
          <rdf:RDF>
            <rdf:Description rdf:about="#metaid_t_0506">
              <bqbiol:is>
                <rdf:Bag>
                  <rdf:li rdf:resource="urn:miriam:obo.chebi:CHEBI%3A17351"/>
                </rdf:Bag>
              </bqbiol:is>
            </rdf:Description>
          </rdf:RDF>
        </annotation>
      </speciesType>
      <speciesType metaid="metaid_t_0507" id="t_0507" name="lipid" sboTerm="SBO:0000247">
        <annotation>
          <rdf:RDF>
            <rdf:Description rdf:about="#metaid_t_0507">
              <bqbiol:is>
                <rdf:Bag>
                  <rdf:li rdf:resource="urn:miriam:obo.chebi:CHEBI%3A18059"/>
                </rdf:Bag>
              </bqbiol:is>
            </rdf:Description>
          </rdf:RDF>
        </annotation>
      </speciesType>
      <speciesType metaid="metaid_t_0508" id="t_0508" name="lipoamide" sboTerm="SBO:0000247">
        <annotation>
          <rdf:RDF>
            <rdf:Description rdf:about="#metaid_t_0508">
              <bqbiol:is>
                <rdf:Bag>
                  <rdf:li rdf:resource="urn:miriam:obo.chebi:CHEBI%3A17460"/>
                </rdf:Bag>
              </bqbiol:is>
            </rdf:Description>
          </rdf:RDF>
        </annotation>
      </speciesType>
      <speciesType metaid="metaid_t_0509" id="t_0509" name="lipoylprotein" sboTerm="SBO:0000247">
        <annotation>
          <rdf:RDF>
            <rdf:Description rdf:about="#metaid_t_0509">
              <bqbiol:is>
                <rdf:Bag>
                  <rdf:li rdf:resource="urn:miriam:obo.chebi:CHEBI%3A15804"/>
                </rdf:Bag>
              </bqbiol:is>
            </rdf:Description>
          </rdf:RDF>
        </annotation>
      </speciesType>
      <speciesType metaid="metaid_t_0510" id="t_0510" name="Lys-tRNA(Lys)" sboTerm="SBO:0000247">
        <notes>
          <body xmlns="http://www.w3.org/1999/xhtml">
            <p>formula:C6H14N2OR</p>
          </body>
        </notes>
        <annotation>
          <rdf:RDF>
            <rdf:Description rdf:about="#metaid_t_0510">
              <bqbiol:is>
                <rdf:Bag>
                  <rdf:li rdf:resource="urn:miriam:obo.chebi:CHEBI%3A16047"/>
                </rdf:Bag>
              </bqbiol:is>
            </rdf:Description>
          </rdf:RDF>
        </annotation>
      </speciesType>
      <speciesType metaid="metaid_t_0511" id="t_0511" name="malonyl-CoA" sboTerm="SBO:0000247">
        <notes>
          <body xmlns="http://www.w3.org/1999/xhtml">
            <p>formula:C24H33N7O19P3S</p>
          </body>
        </notes>
        <annotation>
          <rdf:RDF>
            <rdf:Description rdf:about="#metaid_t_0511">
              <bqbiol:is>
                <rdf:Bag>
                  <rdf:li rdf:resource="urn:miriam:obo.chebi:CHEBI%3A15531"/>
                </rdf:Bag>
              </bqbiol:is>
            </rdf:Description>
          </rdf:RDF>
        </annotation>
      </speciesType>
      <speciesType metaid="metaid_t_0512" id="t_0512" name="maltose" sboTerm="SBO:0000247">
        <annotation>
          <rdf:RDF>
            <rdf:Description rdf:about="#metaid_t_0512">
              <bqbiol:is>
                <rdf:Bag>
                  <rdf:li rdf:resource="urn:miriam:obo.chebi:CHEBI%3A17306"/>
                </rdf:Bag>
              </bqbiol:is>
            </rdf:Description>
          </rdf:RDF>
        </annotation>
      </speciesType>
      <speciesType metaid="metaid_t_0513" id="t_0513" name="mannan" sboTerm="SBO:0000247">
        <notes>
          <body xmlns="http://www.w3.org/1999/xhtml">
            <p>formula:C6H10O5</p>
          </body>
        </notes>
        <annotation>
          <rdf:RDF>
            <rdf:Description rdf:about="#metaid_t_0513">
              <bqbiol:is>
                <rdf:Bag>
                  <rdf:li rdf:resource="urn:miriam:obo.chebi:CHEBI%3A28808"/>
                </rdf:Bag>
              </bqbiol:is>
            </rdf:Description>
          </rdf:RDF>
        </annotation>
      </speciesType>
      <speciesType metaid="metaid_t_0514" id="t_0514" name="mannosylinositol phosphorylceramide" sboTerm="SBO:0000247">
        <annotation>
          <rdf:RDF>
            <rdf:Description rdf:about="#metaid_t_0514">
              <bqbiol:is>
                <rdf:Bag>
                  <rdf:li rdf:resource="urn:miriam:obo.chebi:CHEBI%3A25168"/>
                </rdf:Bag>
              </bqbiol:is>
            </rdf:Description>
          </rdf:RDF>
        </annotation>
      </speciesType>
      <speciesType metaid="metaid_t_0515" id="t_0515" name="melibiose" sboTerm="SBO:0000247">
        <annotation>
          <rdf:RDF>
            <rdf:Description rdf:about="#metaid_t_0515">
              <bqbiol:is>
                <rdf:Bag>
                  <rdf:li rdf:resource="urn:miriam:obo.chebi:CHEBI%3A28053"/>
                </rdf:Bag>
              </bqbiol:is>
            </rdf:Description>
          </rdf:RDF>
        </annotation>
      </speciesType>
      <speciesType metaid="metaid_t_0516" id="t_0516" name="Met-tRNA(Met)" sboTerm="SBO:0000247">
        <notes>
          <body xmlns="http://www.w3.org/1999/xhtml">
            <p>formula:C5H10NOSR</p>
          </body>
        </notes>
        <annotation>
          <rdf:RDF>
            <rdf:Description rdf:about="#metaid_t_0516">
              <bqbiol:is>
                <rdf:Bag>
                  <rdf:li rdf:resource="urn:miriam:obo.chebi:CHEBI%3A16635"/>
                </rdf:Bag>
              </bqbiol:is>
            </rdf:Description>
          </rdf:RDF>
        </annotation>
      </speciesType>
      <speciesType metaid="metaid_t_0517" id="t_0517" name="methanethiol" sboTerm="SBO:0000247">
        <annotation>
          <rdf:RDF>
            <rdf:Description rdf:about="#metaid_t_0517">
              <bqbiol:is>
                <rdf:Bag>
                  <rdf:li rdf:resource="urn:miriam:obo.chebi:CHEBI%3A16007"/>
                </rdf:Bag>
              </bqbiol:is>
            </rdf:Description>
          </rdf:RDF>
        </annotation>
      </speciesType>
      <speciesType metaid="metaid_t_0518" id="t_0518" name="methylglyoxal" sboTerm="SBO:0000247">
        <annotation>
          <rdf:RDF>
            <rdf:Description rdf:about="#metaid_t_0518">
              <bqbiol:is>
                <rdf:Bag>
                  <rdf:li rdf:resource="urn:miriam:obo.chebi:CHEBI%3A17158"/>
                </rdf:Bag>
              </bqbiol:is>
            </rdf:Description>
          </rdf:RDF>
        </annotation>
      </speciesType>
      <speciesType metaid="metaid_t_0519" id="t_0519" name="myo-inositol" sboTerm="SBO:0000247">
        <annotation>
          <rdf:RDF>
            <rdf:Description rdf:about="#metaid_t_0519">
              <bqbiol:is>
                <rdf:Bag>
                  <rdf:li rdf:resource="urn:miriam:obo.chebi:CHEBI%3A17268"/>
                </rdf:Bag>
              </bqbiol:is>
            </rdf:Description>
          </rdf:RDF>
        </annotation>
      </speciesType>
      <speciesType metaid="metaid_t_0520" id="t_0520" name="myo-inositol 1,3,4,5,6-pentakisphosphate" sboTerm="SBO:0000247">
        <annotation>
          <rdf:RDF>
            <rdf:Description rdf:about="#metaid_t_0520">
              <bqbiol:is>
                <rdf:Bag>
                  <rdf:li rdf:resource="urn:miriam:obo.chebi:CHEBI%3A16322"/>
                </rdf:Bag>
              </bqbiol:is>
            </rdf:Description>
          </rdf:RDF>
        </annotation>
      </speciesType>
      <speciesType metaid="metaid_t_0521" id="t_0521" name="myo-inositol hexakisphosphate" sboTerm="SBO:0000247">
        <annotation>
          <rdf:RDF>
            <rdf:Description rdf:about="#metaid_t_0521">
              <bqbiol:is>
                <rdf:Bag>
                  <rdf:li rdf:resource="urn:miriam:obo.chebi:CHEBI%3A17401"/>
                </rdf:Bag>
              </bqbiol:is>
            </rdf:Description>
          </rdf:RDF>
        </annotation>
      </speciesType>
      <speciesType metaid="metaid_t_0522" id="t_0522" name="myristate" sboTerm="SBO:0000247">
        <annotation>
          <rdf:RDF>
            <rdf:Description rdf:about="#metaid_t_0522">
              <bqbiol:is>
                <rdf:Bag>
                  <rdf:li rdf:resource="urn:miriam:obo.chebi:CHEBI%3A30807"/>
                </rdf:Bag>
              </bqbiol:is>
            </rdf:Description>
          </rdf:RDF>
        </annotation>
      </speciesType>
      <speciesType metaid="metaid_t_0523" id="t_0523" name="myristoleate" sboTerm="SBO:0000247">
        <annotation>
          <rdf:RDF>
            <rdf:Description rdf:about="#metaid_t_0523">
              <bqbiol:is>
                <rdf:Bag>
                  <rdf:li rdf:resource="urn:miriam:obo.chebi:CHEBI%3A32370"/>
                </rdf:Bag>
              </bqbiol:is>
            </rdf:Description>
          </rdf:RDF>
        </annotation>
      </speciesType>
      <speciesType metaid="metaid_t_0524" id="t_0524" name="myristoyl-[acyl-carrier protein]" sboTerm="SBO:0000247">
        <notes>
          <body xmlns="http://www.w3.org/1999/xhtml">
            <p>formula:C25H47N2O8PRS</p>
          </body>
        </notes>
        <annotation>
          <rdf:RDF>
            <rdf:Description rdf:about="#metaid_t_0524">
              <bqbiol:is>
                <rdf:Bag>
                  <rdf:li rdf:resource="urn:miriam:obo.chebi:CHEBI%3A50651"/>
                </rdf:Bag>
              </bqbiol:is>
            </rdf:Description>
          </rdf:RDF>
        </annotation>
      </speciesType>
      <speciesType metaid="metaid_t_0525" id="t_0525" name="myristoyl-CoA" sboTerm="SBO:0000247">
        <notes>
          <body xmlns="http://www.w3.org/1999/xhtml">
            <p>formula:C35H58N7O17P3S</p>
          </body>
        </notes>
        <annotation>
          <rdf:RDF>
            <rdf:Description rdf:about="#metaid_t_0525">
              <bqbiol:is>
                <rdf:Bag>
                  <rdf:li rdf:resource="urn:miriam:obo.chebi:CHEBI%3A15532"/>
                </rdf:Bag>
              </bqbiol:is>
            </rdf:Description>
          </rdf:RDF>
        </annotation>
      </speciesType>
      <speciesType metaid="metaid_t_0526" id="t_0526" name="N(1)-(5-phospho-D-ribosyl)glycinamide" sboTerm="SBO:0000247">
        <notes>
          <body xmlns="http://www.w3.org/1999/xhtml">
            <p>formula:C7H14N2O8P</p>
          </body>
        </notes>
        <annotation>
          <rdf:RDF>
            <rdf:Description rdf:about="#metaid_t_0526">
              <bqbiol:is>
                <rdf:Bag>
                  <rdf:li rdf:resource="urn:miriam:obo.chebi:CHEBI%3A18349"/>
                </rdf:Bag>
              </bqbiol:is>
            </rdf:Description>
          </rdf:RDF>
        </annotation>
      </speciesType>
      <speciesType metaid="metaid_t_0527" id="t_0527" name="N(1)-acetylspermidine" sboTerm="SBO:0000247">
        <notes>
          <body xmlns="http://www.w3.org/1999/xhtml">
            <p>formula:C9H23N3O</p>
          </body>
        </notes>
        <annotation>
          <rdf:RDF>
            <rdf:Description rdf:about="#metaid_t_0527">
              <bqbiol:is>
                <rdf:Bag>
                  <rdf:li rdf:resource="urn:miriam:obo.chebi:CHEBI%3A17927"/>
                </rdf:Bag>
              </bqbiol:is>
            </rdf:Description>
          </rdf:RDF>
        </annotation>
      </speciesType>
      <speciesType metaid="metaid_t_0528" id="t_0528" name="N(1)-acetylspermine" sboTerm="SBO:0000247">
        <notes>
          <body xmlns="http://www.w3.org/1999/xhtml">
            <p>formula:C12H31N4O</p>
          </body>
        </notes>
        <annotation>
          <rdf:RDF>
            <rdf:Description rdf:about="#metaid_t_0528">
              <bqbiol:is>
                <rdf:Bag>
                  <rdf:li rdf:resource="urn:miriam:obo.chebi:CHEBI%3A17312"/>
                </rdf:Bag>
              </bqbiol:is>
            </rdf:Description>
          </rdf:RDF>
        </annotation>
      </speciesType>
      <speciesType metaid="metaid_t_0529" id="t_0529" name="N(2)-acetyl-L-ornithine" sboTerm="SBO:0000247">
        <annotation>
          <rdf:RDF>
            <rdf:Description rdf:about="#metaid_t_0529">
              <bqbiol:is>
                <rdf:Bag>
                  <rdf:li rdf:resource="urn:miriam:obo.chebi:CHEBI%3A16543"/>
                </rdf:Bag>
              </bqbiol:is>
            </rdf:Description>
          </rdf:RDF>
        </annotation>
      </speciesType>
      <speciesType metaid="metaid_t_0530" id="t_0530" name="N(2)-formyl-N(1)-(5-phospho-D-ribosyl)glycinamide" sboTerm="SBO:0000247">
        <notes>
          <body xmlns="http://www.w3.org/1999/xhtml">
            <p>formula:C8H13N2O9P</p>
          </body>
        </notes>
        <annotation>
          <rdf:RDF>
            <rdf:Description rdf:about="#metaid_t_0530">
              <bqbiol:is>
                <rdf:Bag>
                  <rdf:li rdf:resource="urn:miriam:obo.chebi:CHEBI%3A18272"/>
                </rdf:Bag>
              </bqbiol:is>
            </rdf:Description>
          </rdf:RDF>
        </annotation>
      </speciesType>
      <speciesType metaid="metaid_t_0531" id="t_0531" name="N(6)-(1,2-dicarboxyethyl)-AMP" sboTerm="SBO:0000247">
        <notes>
          <body xmlns="http://www.w3.org/1999/xhtml">
            <p>formula:C14H14N5O11P</p>
          </body>
        </notes>
        <annotation>
          <rdf:RDF>
            <rdf:Description rdf:about="#metaid_t_0531">
              <bqbiol:is>
                <rdf:Bag>
                  <rdf:li rdf:resource="urn:miriam:obo.chebi:CHEBI%3A15919"/>
                </rdf:Bag>
              </bqbiol:is>
            </rdf:Description>
          </rdf:RDF>
        </annotation>
      </speciesType>
      <speciesType metaid="metaid_t_0532" id="t_0532" name="N(pros)-methyl-L-histidine" sboTerm="SBO:0000247">
        <annotation>
          <rdf:RDF>
            <rdf:Description rdf:about="#metaid_t_0532">
              <bqbiol:is>
                <rdf:Bag>
                  <rdf:li rdf:resource="urn:miriam:obo.chebi:CHEBI%3A27596"/>
                </rdf:Bag>
              </bqbiol:is>
            </rdf:Description>
          </rdf:RDF>
        </annotation>
      </speciesType>
      <speciesType metaid="metaid_t_0533" id="t_0533" name="N,N&apos;-diacetylchitobiosyldiphosphodolichol" sboTerm="SBO:0000247">
        <annotation>
          <rdf:RDF>
            <rdf:Description rdf:about="#metaid_t_0533">
              <bqbiol:is>
                <rdf:Bag>
                  <rdf:li rdf:resource="urn:miriam:obo.chebi:CHEBI%3A12427"/>
                </rdf:Bag>
              </bqbiol:is>
            </rdf:Description>
          </rdf:RDF>
        </annotation>
      </speciesType>
      <speciesType metaid="metaid_t_0534" id="t_0534" name="N,N&apos;-diformyldityrosine" sboTerm="SBO:0000247">
        <notes>
          <body xmlns="http://www.w3.org/1999/xhtml">
            <p>formula:C20H22N2O8</p>
          </body>
        </notes>
        <annotation>
          <rdf:RDF>
            <rdf:Description rdf:about="#metaid_t_0534">
              <bqbiol:is>
                <rdf:Bag>
                  <rdf:li rdf:resource="urn:miriam:obo.chebi:CHEBI%3A50611"/>
                </rdf:Bag>
              </bqbiol:is>
            </rdf:Description>
          </rdf:RDF>
        </annotation>
      </speciesType>
      <speciesType metaid="metaid_t_0535" id="t_0535" name="N-(24-hydroxytetracosanyl)phytosphingosine" sboTerm="SBO:0000247">
        <annotation>
          <rdf:RDF>
            <rdf:Description rdf:about="#metaid_t_0535">
              <bqbiol:is>
                <rdf:Bag>
                  <rdf:li rdf:resource="urn:miriam:obo.chebi:CHEBI%3A52373"/>
                </rdf:Bag>
              </bqbiol:is>
            </rdf:Description>
          </rdf:RDF>
        </annotation>
      </speciesType>
      <speciesType metaid="metaid_t_0536" id="t_0536" name="N-(24-hydroxytetracosanyl)sphinganine" sboTerm="SBO:0000247">
        <annotation>
          <rdf:RDF>
            <rdf:Description rdf:about="#metaid_t_0536">
              <bqbiol:is>
                <rdf:Bag>
                  <rdf:li rdf:resource="urn:miriam:obo.chebi:CHEBI%3A52371"/>
                </rdf:Bag>
              </bqbiol:is>
            </rdf:Description>
          </rdf:RDF>
        </annotation>
      </speciesType>
      <speciesType metaid="metaid_t_0537" id="t_0537" name="N-(26-hydroxyhexacosanyl)phytosphingosine" sboTerm="SBO:0000247">
        <annotation>
          <rdf:RDF>
            <rdf:Description rdf:about="#metaid_t_0537">
              <bqbiol:is>
                <rdf:Bag>
                  <rdf:li rdf:resource="urn:miriam:obo.chebi:CHEBI%3A52374"/>
                </rdf:Bag>
              </bqbiol:is>
            </rdf:Description>
          </rdf:RDF>
        </annotation>
      </speciesType>
      <speciesType metaid="metaid_t_0538" id="t_0538" name="N-(26-hydroxyhexacosanyl)sphinganine" sboTerm="SBO:0000247">
        <annotation>
          <rdf:RDF>
            <rdf:Description rdf:about="#metaid_t_0538">
              <bqbiol:is>
                <rdf:Bag>
                  <rdf:li rdf:resource="urn:miriam:obo.chebi:CHEBI%3A52372"/>
                </rdf:Bag>
              </bqbiol:is>
            </rdf:Description>
          </rdf:RDF>
        </annotation>
      </speciesType>
      <speciesType metaid="metaid_t_0539" id="t_0539" name="N-(5-phospho-beta-D-ribosyl)anthranilate" sboTerm="SBO:0000247">
        <annotation>
          <rdf:RDF>
            <rdf:Description rdf:about="#metaid_t_0539">
              <bqbiol:is>
                <rdf:Bag>
                  <rdf:li rdf:resource="urn:miriam:obo.chebi:CHEBI%3A18277"/>
                </rdf:Bag>
              </bqbiol:is>
            </rdf:Description>
          </rdf:RDF>
        </annotation>
      </speciesType>
      <speciesType metaid="metaid_t_0540" id="t_0540" name="N-[(R)-4-phosphonopantothenoyl]-L-cysteine" sboTerm="SBO:0000247">
        <notes>
          <body xmlns="http://www.w3.org/1999/xhtml">
            <p>formula:C12H20N2O9PS</p>
          </body>
        </notes>
        <annotation>
          <rdf:RDF>
            <rdf:Description rdf:about="#metaid_t_0540">
              <bqbiol:is>
                <rdf:Bag>
                  <rdf:li rdf:resource="urn:miriam:obo.chebi:CHEBI%3A15769"/>
                </rdf:Bag>
              </bqbiol:is>
            </rdf:Description>
          </rdf:RDF>
        </annotation>
      </speciesType>
      <speciesType metaid="metaid_t_0541" id="t_0541" name="N-acetyl-alpha-D-glucosamine 1-phosphate" sboTerm="SBO:0000247">
        <notes>
          <body xmlns="http://www.w3.org/1999/xhtml">
            <p>formula:C8H14NO9P</p>
          </body>
        </notes>
        <annotation>
          <rdf:RDF>
            <rdf:Description rdf:about="#metaid_t_0541">
              <bqbiol:is>
                <rdf:Bag>
                  <rdf:li rdf:resource="urn:miriam:obo.chebi:CHEBI%3A16446"/>
                </rdf:Bag>
              </bqbiol:is>
            </rdf:Description>
          </rdf:RDF>
        </annotation>
      </speciesType>
      <speciesType metaid="metaid_t_0542" id="t_0542" name="N-acetyl-D-glucosamine 6-phosphate" sboTerm="SBO:0000247">
        <notes>
          <body xmlns="http://www.w3.org/1999/xhtml">
            <p>formula:C8H14NO9P</p>
          </body>
        </notes>
        <annotation>
          <rdf:RDF>
            <rdf:Description rdf:about="#metaid_t_0542">
              <bqbiol:is>
                <rdf:Bag>
                  <rdf:li rdf:resource="urn:miriam:obo.chebi:CHEBI%3A15784"/>
                </rdf:Bag>
              </bqbiol:is>
            </rdf:Description>
          </rdf:RDF>
        </annotation>
      </speciesType>
      <speciesType metaid="metaid_t_0543" id="t_0543" name="N-acetyl-L-gamma-glutamyl phosphate" sboTerm="SBO:0000247">
        <notes>
          <body xmlns="http://www.w3.org/1999/xhtml">
            <p>formula:C7H9NO8P</p>
          </body>
        </notes>
        <annotation>
          <rdf:RDF>
            <rdf:Description rdf:about="#metaid_t_0543">
              <bqbiol:is>
                <rdf:Bag>
                  <rdf:li rdf:resource="urn:miriam:obo.chebi:CHEBI%3A16878"/>
                </rdf:Bag>
              </bqbiol:is>
            </rdf:Description>
          </rdf:RDF>
        </annotation>
      </speciesType>
      <speciesType metaid="metaid_t_0544" id="t_0544" name="N-acetyl-L-glutamate(2-)" sboTerm="SBO:0000247">
        <annotation>
          <rdf:RDF>
            <rdf:Description rdf:about="#metaid_t_0544">
              <bqbiol:is>
                <rdf:Bag>
                  <rdf:li rdf:resource="urn:miriam:obo.chebi:CHEBI%3A44337"/>
                </rdf:Bag>
              </bqbiol:is>
            </rdf:Description>
          </rdf:RDF>
        </annotation>
      </speciesType>
      <speciesType metaid="metaid_t_0545" id="t_0545" name="N-acetylputrescine" sboTerm="SBO:0000247">
        <notes>
          <body xmlns="http://www.w3.org/1999/xhtml">
            <p>formula:C6H15N2O</p>
          </body>
        </notes>
        <annotation>
          <rdf:RDF>
            <rdf:Description rdf:about="#metaid_t_0545">
              <bqbiol:is>
                <rdf:Bag>
                  <rdf:li rdf:resource="urn:miriam:obo.chebi:CHEBI%3A17768"/>
                </rdf:Bag>
              </bqbiol:is>
            </rdf:Description>
          </rdf:RDF>
        </annotation>
      </speciesType>
      <speciesType metaid="metaid_t_0546" id="t_0546" name="N-carbamoyl-L-aspartate" sboTerm="SBO:0000247">
        <annotation>
          <rdf:RDF>
            <rdf:Description rdf:about="#metaid_t_0546">
              <bqbiol:is>
                <rdf:Bag>
                  <rdf:li rdf:resource="urn:miriam:obo.chebi:CHEBI%3A32814"/>
                </rdf:Bag>
              </bqbiol:is>
            </rdf:Description>
          </rdf:RDF>
        </annotation>
      </speciesType>
      <speciesType metaid="metaid_t_0547" id="t_0547" name="N-formyl-L-kynurenine" sboTerm="SBO:0000247">
        <annotation>
          <rdf:RDF>
            <rdf:Description rdf:about="#metaid_t_0547">
              <bqbiol:is>
                <rdf:Bag>
                  <rdf:li rdf:resource="urn:miriam:obo.chebi:CHEBI%3A30249"/>
                </rdf:Bag>
              </bqbiol:is>
            </rdf:Description>
          </rdf:RDF>
        </annotation>
      </speciesType>
      <speciesType metaid="metaid_t_0548" id="t_0548" name="N-formyl-L-tyrosine" sboTerm="SBO:0000247">
        <notes>
          <body xmlns="http://www.w3.org/1999/xhtml">
            <p>formula:C10H10NO4</p>
          </body>
        </notes>
        <annotation>
          <rdf:RDF>
            <rdf:Description rdf:about="#metaid_t_0548">
              <bqbiol:is>
                <rdf:Bag>
                  <rdf:li rdf:resource="urn:miriam:obo.chebi:CHEBI%3A50603"/>
                </rdf:Bag>
              </bqbiol:is>
            </rdf:Description>
          </rdf:RDF>
        </annotation>
      </speciesType>
      <speciesType metaid="metaid_t_0549" id="t_0549" name="N-hexacosanylphytosphingosine" sboTerm="SBO:0000247">
        <annotation>
          <rdf:RDF>
            <rdf:Description rdf:about="#metaid_t_0549">
              <bqbiol:is>
                <rdf:Bag>
                  <rdf:li rdf:resource="urn:miriam:obo.chebi:CHEBI%3A52980"/>
                </rdf:Bag>
              </bqbiol:is>
            </rdf:Description>
          </rdf:RDF>
        </annotation>
      </speciesType>
      <speciesType metaid="metaid_t_0550" id="t_0550" name="N-hexacosanylsphinganine" sboTerm="SBO:0000247">
        <annotation>
          <rdf:RDF>
            <rdf:Description rdf:about="#metaid_t_0550">
              <bqbiol:is>
                <rdf:Bag>
                  <rdf:li rdf:resource="urn:miriam:obo.chebi:CHEBI%3A52962"/>
                </rdf:Bag>
              </bqbiol:is>
            </rdf:Description>
          </rdf:RDF>
        </annotation>
      </speciesType>
      <speciesType metaid="metaid_t_0551" id="t_0551" name="N-ribosylnicotinamide" sboTerm="SBO:0000247">
        <annotation>
          <rdf:RDF>
            <rdf:Description rdf:about="#metaid_t_0551">
              <bqbiol:is>
                <rdf:Bag>
                  <rdf:li rdf:resource="urn:miriam:obo.chebi:CHEBI%3A15927"/>
                </rdf:Bag>
              </bqbiol:is>
            </rdf:Description>
          </rdf:RDF>
        </annotation>
      </speciesType>
      <speciesType metaid="metaid_t_0552" id="t_0552" name="N-tetracosanylphytosphingosine" sboTerm="SBO:0000247">
        <annotation>
          <rdf:RDF>
            <rdf:Description rdf:about="#metaid_t_0552">
              <bqbiol:is>
                <rdf:Bag>
                  <rdf:li rdf:resource="urn:miriam:obo.chebi:CHEBI%3A52979"/>
                </rdf:Bag>
              </bqbiol:is>
            </rdf:Description>
          </rdf:RDF>
        </annotation>
      </speciesType>
      <speciesType metaid="metaid_t_0553" id="t_0553" name="N-tetracosanylsphinganine" sboTerm="SBO:0000247">
        <annotation>
          <rdf:RDF>
            <rdf:Description rdf:about="#metaid_t_0553">
              <bqbiol:is>
                <rdf:Bag>
                  <rdf:li rdf:resource="urn:miriam:obo.chebi:CHEBI%3A52961"/>
                </rdf:Bag>
              </bqbiol:is>
            </rdf:Description>
          </rdf:RDF>
        </annotation>
      </speciesType>
      <speciesType metaid="metaid_t_0554" id="t_0554" name="N-tetradecanoylglycylpeptide" sboTerm="SBO:0000247">
        <notes>
          <body xmlns="http://www.w3.org/1999/xhtml">
            <p>formula:C18H32N2O4R</p>
          </body>
        </notes>
        <annotation>
          <rdf:RDF>
            <rdf:Description rdf:about="#metaid_t_0554">
              <bqbiol:is>
                <rdf:Bag>
                  <rdf:li rdf:resource="urn:miriam:obo.chebi:CHEBI%3A17739"/>
                </rdf:Bag>
              </bqbiol:is>
            </rdf:Description>
          </rdf:RDF>
        </annotation>
      </speciesType>
      <speciesType metaid="metaid_t_0555" id="t_0555" name="NAD(+)" sboTerm="SBO:0000247">
        <notes>
          <body xmlns="http://www.w3.org/1999/xhtml">
            <p>formula:C21H26N7O14P2</p>
          </body>
        </notes>
        <annotation>
          <rdf:RDF>
            <rdf:Description rdf:about="#metaid_t_0555">
              <bqbiol:is>
                <rdf:Bag>
                  <rdf:li rdf:resource="urn:miriam:obo.chebi:CHEBI%3A15846"/>
                </rdf:Bag>
              </bqbiol:is>
            </rdf:Description>
          </rdf:RDF>
        </annotation>
      </speciesType>
      <speciesType metaid="metaid_t_0556" id="t_0556" name="NADH" sboTerm="SBO:0000247">
        <notes>
          <body xmlns="http://www.w3.org/1999/xhtml">
            <p>formula:C21H27N7O14P2</p>
          </body>
        </notes>
        <annotation>
          <rdf:RDF>
            <rdf:Description rdf:about="#metaid_t_0556">
              <bqbiol:is>
                <rdf:Bag>
                  <rdf:li rdf:resource="urn:miriam:obo.chebi:CHEBI%3A16908"/>
                </rdf:Bag>
              </bqbiol:is>
            </rdf:Description>
          </rdf:RDF>
        </annotation>
      </speciesType>
      <speciesType metaid="metaid_t_0557" id="t_0557" name="NADP(+)" sboTerm="SBO:0000247">
        <notes>
          <body xmlns="http://www.w3.org/1999/xhtml">
            <p>formula:C21H25N7O17P3</p>
          </body>
        </notes>
        <annotation>
          <rdf:RDF>
            <rdf:Description rdf:about="#metaid_t_0557">
              <bqbiol:is>
                <rdf:Bag>
                  <rdf:li rdf:resource="urn:miriam:obo.chebi:CHEBI%3A18009"/>
                </rdf:Bag>
              </bqbiol:is>
            </rdf:Description>
          </rdf:RDF>
        </annotation>
      </speciesType>
      <speciesType metaid="metaid_t_0558" id="t_0558" name="NADPH" sboTerm="SBO:0000247">
        <notes>
          <body xmlns="http://www.w3.org/1999/xhtml">
            <p>formula:C21H26N7O17P3</p>
          </body>
        </notes>
        <annotation>
          <rdf:RDF>
            <rdf:Description rdf:about="#metaid_t_0558">
              <bqbiol:is>
                <rdf:Bag>
                  <rdf:li rdf:resource="urn:miriam:obo.chebi:CHEBI%3A16474"/>
                </rdf:Bag>
              </bqbiol:is>
            </rdf:Description>
          </rdf:RDF>
        </annotation>
      </speciesType>
      <speciesType metaid="metaid_t_0559" id="t_0559" name="nicotinamide" sboTerm="SBO:0000247">
        <annotation>
          <rdf:RDF>
            <rdf:Description rdf:about="#metaid_t_0559">
              <bqbiol:is>
                <rdf:Bag>
                  <rdf:li rdf:resource="urn:miriam:obo.chebi:CHEBI%3A17154"/>
                </rdf:Bag>
              </bqbiol:is>
            </rdf:Description>
          </rdf:RDF>
        </annotation>
      </speciesType>
      <speciesType metaid="metaid_t_0560" id="t_0560" name="nicotinate" sboTerm="SBO:0000247">
        <annotation>
          <rdf:RDF>
            <rdf:Description rdf:about="#metaid_t_0560">
              <bqbiol:is>
                <rdf:Bag>
                  <rdf:li rdf:resource="urn:miriam:obo.chebi:CHEBI%3A32544"/>
                </rdf:Bag>
              </bqbiol:is>
            </rdf:Description>
          </rdf:RDF>
        </annotation>
      </speciesType>
      <speciesType metaid="metaid_t_0561" id="t_0561" name="nicotinic acid D-ribonucleotide" sboTerm="SBO:0000247">
        <notes>
          <body xmlns="http://www.w3.org/1999/xhtml">
            <p>formula:C11H12NO9P</p>
          </body>
        </notes>
        <annotation>
          <rdf:RDF>
            <rdf:Description rdf:about="#metaid_t_0561">
              <bqbiol:is>
                <rdf:Bag>
                  <rdf:li rdf:resource="urn:miriam:obo.chebi:CHEBI%3A15763"/>
                </rdf:Bag>
              </bqbiol:is>
            </rdf:Description>
          </rdf:RDF>
        </annotation>
      </speciesType>
      <speciesType metaid="metaid_t_0562" id="t_0562" name="NMN" sboTerm="SBO:0000247">
        <annotation>
          <rdf:RDF>
            <rdf:Description rdf:about="#metaid_t_0562">
              <bqbiol:is>
                <rdf:Bag>
                  <rdf:li rdf:resource="urn:miriam:obo.chebi:CHEBI%3A14649"/>
                </rdf:Bag>
              </bqbiol:is>
            </rdf:Description>
          </rdf:RDF>
        </annotation>
      </speciesType>
      <speciesType metaid="metaid_t_0563" id="t_0563" name="nonadecaprenyl diphosphate" sboTerm="SBO:0000247">
        <annotation>
          <rdf:RDF>
            <rdf:Description rdf:about="#metaid_t_0563">
              <bqbiol:is>
                <rdf:Bag>
                  <rdf:li rdf:resource="urn:miriam:obo.chebi:CHEBI%3A53034"/>
                </rdf:Bag>
              </bqbiol:is>
            </rdf:Description>
          </rdf:RDF>
        </annotation>
      </speciesType>
      <speciesType metaid="metaid_t_0564" id="t_0564" name="nonaprenyl 4-hydroxybenzoate" sboTerm="SBO:0000247">
        <annotation>
          <rdf:RDF>
            <rdf:Description rdf:about="#metaid_t_0564">
              <bqbiol:is>
                <rdf:Bag>
                  <rdf:li rdf:resource="urn:miriam:obo.chebi:CHEBI%3A18162"/>
                </rdf:Bag>
              </bqbiol:is>
            </rdf:Description>
          </rdf:RDF>
        </annotation>
      </speciesType>
      <speciesType metaid="metaid_t_0565" id="t_0565" name="nonaprenyl diphosphate" sboTerm="SBO:0000247">
        <annotation>
          <rdf:RDF>
            <rdf:Description rdf:about="#metaid_t_0565">
              <bqbiol:is>
                <rdf:Bag>
                  <rdf:li rdf:resource="urn:miriam:obo.chebi:CHEBI%3A53044"/>
                </rdf:Bag>
              </bqbiol:is>
            </rdf:Description>
          </rdf:RDF>
        </annotation>
      </speciesType>
      <speciesType metaid="metaid_t_0566" id="t_0566" name="O-acetyl-L-homoserine" sboTerm="SBO:0000247">
        <annotation>
          <rdf:RDF>
            <rdf:Description rdf:about="#metaid_t_0566">
              <bqbiol:is>
                <rdf:Bag>
                  <rdf:li rdf:resource="urn:miriam:obo.chebi:CHEBI%3A16288"/>
                </rdf:Bag>
              </bqbiol:is>
            </rdf:Description>
          </rdf:RDF>
        </annotation>
      </speciesType>
      <speciesType metaid="metaid_t_0567" id="t_0567" name="O-acetyl-L-serine" sboTerm="SBO:0000247">
        <annotation>
          <rdf:RDF>
            <rdf:Description rdf:about="#metaid_t_0567">
              <bqbiol:is>
                <rdf:Bag>
                  <rdf:li rdf:resource="urn:miriam:obo.chebi:CHEBI%3A17981"/>
                </rdf:Bag>
              </bqbiol:is>
            </rdf:Description>
          </rdf:RDF>
        </annotation>
      </speciesType>
      <speciesType metaid="metaid_t_0568" id="t_0568" name="O-acetylcarnitine" sboTerm="SBO:0000247">
        <notes>
          <body xmlns="http://www.w3.org/1999/xhtml">
            <p>formula:C9H17NO4</p>
          </body>
        </notes>
        <annotation>
          <rdf:RDF>
            <rdf:Description rdf:about="#metaid_t_0568">
              <bqbiol:is>
                <rdf:Bag>
                  <rdf:li rdf:resource="urn:miriam:obo.chebi:CHEBI%3A15960"/>
                </rdf:Bag>
              </bqbiol:is>
            </rdf:Description>
          </rdf:RDF>
        </annotation>
      </speciesType>
      <speciesType metaid="metaid_t_0569" id="t_0569" name="O-phospho-L-homoserine" sboTerm="SBO:0000247">
        <notes>
          <body xmlns="http://www.w3.org/1999/xhtml">
            <p>formula:C4H8NO6P</p>
          </body>
        </notes>
        <annotation>
          <rdf:RDF>
            <rdf:Description rdf:about="#metaid_t_0569">
              <bqbiol:is>
                <rdf:Bag>
                  <rdf:li rdf:resource="urn:miriam:obo.chebi:CHEBI%3A15961"/>
                </rdf:Bag>
              </bqbiol:is>
            </rdf:Description>
          </rdf:RDF>
        </annotation>
      </speciesType>
      <speciesType metaid="metaid_t_0570" id="t_0570" name="O-phospho-L-serine" sboTerm="SBO:0000247">
        <notes>
          <body xmlns="http://www.w3.org/1999/xhtml">
            <p>formula:C3H6NO6P</p>
          </body>
        </notes>
        <annotation>
          <rdf:RDF>
            <rdf:Description rdf:about="#metaid_t_0570">
              <bqbiol:is>
                <rdf:Bag>
                  <rdf:li rdf:resource="urn:miriam:obo.chebi:CHEBI%3A15811"/>
                </rdf:Bag>
              </bqbiol:is>
            </rdf:Description>
          </rdf:RDF>
        </annotation>
      </speciesType>
      <speciesType metaid="metaid_t_0571" id="t_0571" name="O-phosphoethanolamine" sboTerm="SBO:0000247">
        <notes>
          <body xmlns="http://www.w3.org/1999/xhtml">
            <p>formula:C2H7NO4P</p>
          </body>
        </notes>
        <annotation>
          <rdf:RDF>
            <rdf:Description rdf:about="#metaid_t_0571">
              <bqbiol:is>
                <rdf:Bag>
                  <rdf:li rdf:resource="urn:miriam:obo.chebi:CHEBI%3A17553"/>
                </rdf:Bag>
              </bqbiol:is>
            </rdf:Description>
          </rdf:RDF>
        </annotation>
      </speciesType>
      <speciesType metaid="metaid_t_0572" id="t_0572" name="O-succinyl-L-homoserine" sboTerm="SBO:0000247">
        <notes>
          <body xmlns="http://www.w3.org/1999/xhtml">
            <p>formula:C8H12NO6</p>
          </body>
        </notes>
        <annotation>
          <rdf:RDF>
            <rdf:Description rdf:about="#metaid_t_0572">
              <bqbiol:is>
                <rdf:Bag>
                  <rdf:li rdf:resource="urn:miriam:obo.chebi:CHEBI%3A16160"/>
                </rdf:Bag>
              </bqbiol:is>
            </rdf:Description>
          </rdf:RDF>
        </annotation>
      </speciesType>
      <speciesType metaid="metaid_t_0573" id="t_0573" name="octadec-9-ynoyl-[acyl-carrier protein]" sboTerm="SBO:0000247">
        <annotation>
          <rdf:RDF xmlns:rdf="http://www.w3.org/1999/02/22-rdf-syntax-ns#" xmlns:bqbiol="http://biomodels.net/biology-qualifiers/">
            <rdf:Description rdf:about="#metaid_t_0573">
              <bqbiol:hasPart>
                <rdf:Bag/>
              </bqbiol:hasPart>
            </rdf:Description>
          </rdf:RDF>
        </annotation>
      </speciesType>
      <speciesType id="t_0574" name="octadec-9-ynoyl-CoA" sboTerm="SBO:0000247"/>
      <speciesType metaid="metaid_t_0575" id="t_0575" name="octadecaprenyl diphosphate" sboTerm="SBO:0000247">
        <annotation>
          <rdf:RDF>
            <rdf:Description rdf:about="#metaid_t_0575">
              <bqbiol:is>
                <rdf:Bag>
                  <rdf:li rdf:resource="urn:miriam:obo.chebi:CHEBI%3A53035"/>
                </rdf:Bag>
              </bqbiol:is>
            </rdf:Description>
          </rdf:RDF>
        </annotation>
      </speciesType>
      <speciesType metaid="metaid_t_0576" id="t_0576" name="octanoate" sboTerm="SBO:0000247">
        <annotation>
          <rdf:RDF>
            <rdf:Description rdf:about="#metaid_t_0576">
              <bqbiol:is>
                <rdf:Bag>
                  <rdf:li rdf:resource="urn:miriam:obo.chebi:CHEBI%3A25646"/>
                </rdf:Bag>
              </bqbiol:is>
            </rdf:Description>
          </rdf:RDF>
        </annotation>
      </speciesType>
      <speciesType metaid="metaid_t_0577" id="t_0577" name="octanoyl-[acyl-carrier protein]" sboTerm="SBO:0000247">
        <notes>
          <body xmlns="http://www.w3.org/1999/xhtml">
            <p>formula:C19H35N2O8PRS</p>
          </body>
        </notes>
        <annotation>
          <rdf:RDF>
            <rdf:Description rdf:about="#metaid_t_0577">
              <bqbiol:is>
                <rdf:Bag>
                  <rdf:li rdf:resource="urn:miriam:obo.chebi:CHEBI%3A7725"/>
                </rdf:Bag>
              </bqbiol:is>
            </rdf:Description>
          </rdf:RDF>
        </annotation>
      </speciesType>
      <speciesType metaid="metaid_t_0578" id="t_0578" name="octanoyl-CoA" sboTerm="SBO:0000247">
        <notes>
          <body xmlns="http://www.w3.org/1999/xhtml">
            <p>formula:C29H46N7O17P3S</p>
          </body>
        </notes>
        <annotation>
          <rdf:RDF>
            <rdf:Description rdf:about="#metaid_t_0578">
              <bqbiol:is>
                <rdf:Bag>
                  <rdf:li rdf:resource="urn:miriam:obo.chebi:CHEBI%3A15533"/>
                </rdf:Bag>
              </bqbiol:is>
            </rdf:Description>
          </rdf:RDF>
        </annotation>
      </speciesType>
      <speciesType metaid="metaid_t_0579" id="t_0579" name="octaprenyl diphosphate" sboTerm="SBO:0000247">
        <annotation>
          <rdf:RDF>
            <rdf:Description rdf:about="#metaid_t_0579">
              <bqbiol:is>
                <rdf:Bag>
                  <rdf:li rdf:resource="urn:miriam:obo.chebi:CHEBI%3A53045"/>
                </rdf:Bag>
              </bqbiol:is>
            </rdf:Description>
          </rdf:RDF>
        </annotation>
      </speciesType>
      <speciesType metaid="metaid_t_0580" id="t_0580" name="oleate" sboTerm="SBO:0000247">
        <annotation>
          <rdf:RDF>
            <rdf:Description rdf:about="#metaid_t_0580">
              <bqbiol:is>
                <rdf:Bag>
                  <rdf:li rdf:resource="urn:miriam:obo.chebi:CHEBI%3A30823"/>
                </rdf:Bag>
              </bqbiol:is>
            </rdf:Description>
          </rdf:RDF>
        </annotation>
      </speciesType>
      <speciesType metaid="metaid_t_0581" id="t_0581" name="oleoyl-CoA" sboTerm="SBO:0000247">
        <notes>
          <body xmlns="http://www.w3.org/1999/xhtml">
            <p>formula:C39H64N7O17P3S</p>
          </body>
        </notes>
        <annotation>
          <rdf:RDF>
            <rdf:Description rdf:about="#metaid_t_0581">
              <bqbiol:is>
                <rdf:Bag>
                  <rdf:li rdf:resource="urn:miriam:obo.chebi:CHEBI%3A15534"/>
                </rdf:Bag>
              </bqbiol:is>
            </rdf:Description>
          </rdf:RDF>
        </annotation>
      </speciesType>
      <speciesType metaid="metaid_t_0582" id="t_0582" name="ornithine" sboTerm="SBO:0000247">
        <notes>
          <body xmlns="http://www.w3.org/1999/xhtml">
            <p>formula:C5H13N2O2</p>
          </body>
        </notes>
        <annotation>
          <rdf:RDF>
            <rdf:Description rdf:about="#metaid_t_0582">
              <bqbiol:is>
                <rdf:Bag>
                  <rdf:li rdf:resource="urn:miriam:obo.chebi:CHEBI%3A18257"/>
                </rdf:Bag>
              </bqbiol:is>
            </rdf:Description>
          </rdf:RDF>
        </annotation>
      </speciesType>
      <speciesType metaid="metaid_t_0583" id="t_0583" name="orotate" sboTerm="SBO:0000247">
        <annotation>
          <rdf:RDF>
            <rdf:Description rdf:about="#metaid_t_0583">
              <bqbiol:is>
                <rdf:Bag>
                  <rdf:li rdf:resource="urn:miriam:obo.chebi:CHEBI%3A30839"/>
                </rdf:Bag>
              </bqbiol:is>
            </rdf:Description>
          </rdf:RDF>
        </annotation>
      </speciesType>
      <speciesType metaid="metaid_t_0584" id="t_0584" name="orotidine 5&apos;-(dihydrogen phosphate)" sboTerm="SBO:0000247">
        <notes>
          <body xmlns="http://www.w3.org/1999/xhtml">
            <p>formula:C10H10N2O11P</p>
          </body>
        </notes>
        <annotation>
          <rdf:RDF>
            <rdf:Description rdf:about="#metaid_t_0584">
              <bqbiol:is>
                <rdf:Bag>
                  <rdf:li rdf:resource="urn:miriam:obo.chebi:CHEBI%3A15842"/>
                </rdf:Bag>
              </bqbiol:is>
            </rdf:Description>
          </rdf:RDF>
        </annotation>
      </speciesType>
      <speciesType metaid="metaid_t_0585" id="t_0585" name="oxaloacetate(2-)" sboTerm="SBO:0000247">
        <annotation>
          <rdf:RDF>
            <rdf:Description rdf:about="#metaid_t_0585">
              <bqbiol:is>
                <rdf:Bag>
                  <rdf:li rdf:resource="urn:miriam:obo.chebi:CHEBI%3A16452"/>
                </rdf:Bag>
              </bqbiol:is>
            </rdf:Description>
          </rdf:RDF>
        </annotation>
      </speciesType>
      <speciesType metaid="metaid_t_0586" id="t_0586" name="oxygen" sboTerm="SBO:0000247">
        <annotation>
          <rdf:RDF>
            <rdf:Description rdf:about="#metaid_t_0586">
              <bqbiol:is>
                <rdf:Bag>
                  <rdf:li rdf:resource="urn:miriam:obo.chebi:CHEBI%3A15379"/>
                </rdf:Bag>
              </bqbiol:is>
            </rdf:Description>
          </rdf:RDF>
        </annotation>
      </speciesType>
      <speciesType metaid="metaid_t_0587" id="t_0587" name="oxysterol" sboTerm="SBO:0000247">
        <annotation>
          <rdf:RDF>
            <rdf:Description rdf:about="#metaid_t_0587">
              <bqbiol:is>
                <rdf:Bag>
                  <rdf:li rdf:resource="urn:miriam:obo.chebi:CHEBI%3A53030"/>
                </rdf:Bag>
              </bqbiol:is>
            </rdf:Description>
          </rdf:RDF>
        </annotation>
      </speciesType>
      <speciesType metaid="metaid_t_0588" id="t_0588" name="P(1),P(4)-bis(5&apos;-adenosyl) tetraphosphate" sboTerm="SBO:0000247">
        <notes>
          <body xmlns="http://www.w3.org/1999/xhtml">
            <p>formula:C20H24N10O19P4</p>
          </body>
        </notes>
        <annotation>
          <rdf:RDF>
            <rdf:Description rdf:about="#metaid_t_0588">
              <bqbiol:is>
                <rdf:Bag>
                  <rdf:li rdf:resource="urn:miriam:obo.chebi:CHEBI%3A17422"/>
                </rdf:Bag>
              </bqbiol:is>
            </rdf:Description>
          </rdf:RDF>
        </annotation>
      </speciesType>
      <speciesType metaid="metaid_t_0589" id="t_0589" name="P(1),P(4)-bis(5&apos;-guanosyl) tetraphosphate" sboTerm="SBO:0000247">
        <notes>
          <body xmlns="http://www.w3.org/1999/xhtml">
            <p>formula:C20H24N10O21P4</p>
          </body>
        </notes>
        <annotation>
          <rdf:RDF>
            <rdf:Description rdf:about="#metaid_t_0589">
              <bqbiol:is>
                <rdf:Bag>
                  <rdf:li rdf:resource="urn:miriam:obo.chebi:CHEBI%3A15883"/>
                </rdf:Bag>
              </bqbiol:is>
            </rdf:Description>
          </rdf:RDF>
        </annotation>
      </speciesType>
      <speciesType metaid="metaid_t_0590" id="t_0590" name="P1-(5&apos;-adenosyl),P4-(5&apos;-guanosyl) tetraphosphate" sboTerm="SBO:0000247">
        <notes>
          <body xmlns="http://www.w3.org/1999/xhtml">
            <p>formula:C20H24N10O20P4</p>
          </body>
        </notes>
        <annotation>
          <rdf:RDF>
            <rdf:Description rdf:about="#metaid_t_0590">
              <bqbiol:is>
                <rdf:Bag>
                  <rdf:li rdf:resource="urn:miriam:obo.chebi:CHEBI%3A52968"/>
                </rdf:Bag>
              </bqbiol:is>
            </rdf:Description>
          </rdf:RDF>
        </annotation>
      </speciesType>
      <speciesType metaid="metaid_t_0591" id="t_0591" name="palmitate" sboTerm="SBO:0000247">
        <annotation>
          <rdf:RDF>
            <rdf:Description rdf:about="#metaid_t_0591">
              <bqbiol:is>
                <rdf:Bag>
                  <rdf:li rdf:resource="urn:miriam:obo.chebi:CHEBI%3A29889"/>
                </rdf:Bag>
              </bqbiol:is>
            </rdf:Description>
          </rdf:RDF>
        </annotation>
      </speciesType>
      <speciesType metaid="metaid_t_0592" id="t_0592" name="palmitoleate" sboTerm="SBO:0000247">
        <annotation>
          <rdf:RDF>
            <rdf:Description rdf:about="#metaid_t_0592">
              <bqbiol:is>
                <rdf:Bag>
                  <rdf:li rdf:resource="urn:miriam:obo.chebi:CHEBI%3A32372"/>
                </rdf:Bag>
              </bqbiol:is>
            </rdf:Description>
          </rdf:RDF>
        </annotation>
      </speciesType>
      <speciesType id="t_0593" name="palmitoleoyl-CoA" sboTerm="SBO:0000247"/>
      <speciesType metaid="metaid_t_0594" id="t_0594" name="palmitoyl-[acyl-carrier protein]" sboTerm="SBO:0000247">
        <notes>
          <body xmlns="http://www.w3.org/1999/xhtml">
            <p>formula:C27H51N2O8PRS</p>
          </body>
        </notes>
        <annotation>
          <rdf:RDF>
            <rdf:Description rdf:about="#metaid_t_0594">
              <bqbiol:is>
                <rdf:Bag>
                  <rdf:li rdf:resource="urn:miriam:obo.chebi:CHEBI%3A5697"/>
                </rdf:Bag>
              </bqbiol:is>
            </rdf:Description>
          </rdf:RDF>
        </annotation>
      </speciesType>
      <speciesType metaid="metaid_t_0595" id="t_0595" name="palmitoyl-CoA" sboTerm="SBO:0000247">
        <notes>
          <body xmlns="http://www.w3.org/1999/xhtml">
            <p>formula:C37H62N7O17P3S</p>
          </body>
        </notes>
        <annotation>
          <rdf:RDF>
            <rdf:Description rdf:about="#metaid_t_0595">
              <bqbiol:is>
                <rdf:Bag>
                  <rdf:li rdf:resource="urn:miriam:obo.chebi:CHEBI%3A15525"/>
                </rdf:Bag>
              </bqbiol:is>
            </rdf:Description>
          </rdf:RDF>
        </annotation>
      </speciesType>
      <speciesType metaid="metaid_t_0596" id="t_0596" name="pantetheine 4&apos;-phosphate" sboTerm="SBO:0000247">
        <notes>
          <body xmlns="http://www.w3.org/1999/xhtml">
            <p>formula:C11H21N2O7PS</p>
          </body>
        </notes>
        <annotation>
          <rdf:RDF>
            <rdf:Description rdf:about="#metaid_t_0596">
              <bqbiol:is>
                <rdf:Bag>
                  <rdf:li rdf:resource="urn:miriam:obo.chebi:CHEBI%3A16858"/>
                </rdf:Bag>
              </bqbiol:is>
            </rdf:Description>
          </rdf:RDF>
        </annotation>
      </speciesType>
      <speciesType metaid="metaid_t_0597" id="t_0597" name="pectin" sboTerm="SBO:0000247">
        <notes>
          <body xmlns="http://www.w3.org/1999/xhtml">
            <p>formula:C6H7O6</p>
          </body>
        </notes>
        <annotation>
          <rdf:RDF>
            <rdf:Description rdf:about="#metaid_t_0597">
              <bqbiol:is>
                <rdf:Bag>
                  <rdf:li rdf:resource="urn:miriam:obo.chebi:CHEBI%3A17309"/>
                </rdf:Bag>
              </bqbiol:is>
            </rdf:Description>
          </rdf:RDF>
        </annotation>
      </speciesType>
      <speciesType metaid="metaid_t_0598" id="t_0598" name="pentadecaprenyl diphosphate" sboTerm="SBO:0000247">
        <annotation>
          <rdf:RDF>
            <rdf:Description rdf:about="#metaid_t_0598">
              <bqbiol:is>
                <rdf:Bag>
                  <rdf:li rdf:resource="urn:miriam:obo.chebi:CHEBI%3A53038"/>
                </rdf:Bag>
              </bqbiol:is>
            </rdf:Description>
          </rdf:RDF>
        </annotation>
      </speciesType>
      <speciesType metaid="metaid_t_0599" id="t_0599" name="pentaprenyl diphosphate" sboTerm="SBO:0000247">
        <notes>
          <body xmlns="http://www.w3.org/1999/xhtml">
            <p>formula:C25H41O7P2</p>
          </body>
        </notes>
        <annotation>
          <rdf:RDF>
            <rdf:Description rdf:about="#metaid_t_0599">
              <bqbiol:is>
                <rdf:Bag>
                  <rdf:li rdf:resource="urn:miriam:obo.chebi:CHEBI%3A53048"/>
                </rdf:Bag>
              </bqbiol:is>
            </rdf:Description>
          </rdf:RDF>
        </annotation>
      </speciesType>
      <speciesType metaid="metaid_t_0600" id="t_0600" name="Phe-tRNA(Phe)" sboTerm="SBO:0000247">
        <notes>
          <body xmlns="http://www.w3.org/1999/xhtml">
            <p>formula:C9H10NOR</p>
          </body>
        </notes>
        <annotation>
          <rdf:RDF>
            <rdf:Description rdf:about="#metaid_t_0600">
              <bqbiol:is>
                <rdf:Bag>
                  <rdf:li rdf:resource="urn:miriam:obo.chebi:CHEBI%3A29153"/>
                </rdf:Bag>
              </bqbiol:is>
            </rdf:Description>
          </rdf:RDF>
        </annotation>
      </speciesType>
      <speciesType metaid="metaid_t_0601" id="t_0601" name="phenethyl acetate" sboTerm="SBO:0000247">
        <annotation>
          <rdf:RDF>
            <rdf:Description rdf:about="#metaid_t_0601">
              <bqbiol:is>
                <rdf:Bag>
                  <rdf:li rdf:resource="urn:miriam:obo.chebi:CHEBI%3A31988"/>
                </rdf:Bag>
              </bqbiol:is>
            </rdf:Description>
          </rdf:RDF>
        </annotation>
      </speciesType>
      <speciesType metaid="metaid_t_0602" id="t_0602" name="phenylacetaldehyde" sboTerm="SBO:0000247">
        <annotation>
          <rdf:RDF>
            <rdf:Description rdf:about="#metaid_t_0602">
              <bqbiol:is>
                <rdf:Bag>
                  <rdf:li rdf:resource="urn:miriam:obo.chebi:CHEBI%3A16424"/>
                </rdf:Bag>
              </bqbiol:is>
            </rdf:Description>
          </rdf:RDF>
        </annotation>
      </speciesType>
      <speciesType metaid="metaid_t_0603" id="t_0603" name="phenylacetic acid" sboTerm="SBO:0000247">
        <notes>
          <body xmlns="http://www.w3.org/1999/xhtml">
            <p>formula:C8H7O2</p>
          </body>
        </notes>
        <annotation>
          <rdf:RDF>
            <rdf:Description rdf:about="#metaid_t_0603">
              <bqbiol:is>
                <rdf:Bag>
                  <rdf:li rdf:resource="urn:miriam:obo.chebi:CHEBI%3A30745"/>
                </rdf:Bag>
              </bqbiol:is>
            </rdf:Description>
          </rdf:RDF>
        </annotation>
      </speciesType>
      <speciesType metaid="metaid_t_0604" id="t_0604" name="phosphate" sboTerm="SBO:0000247">
        <annotation>
          <rdf:RDF>
            <rdf:Description rdf:about="#metaid_t_0604">
              <bqbiol:is>
                <rdf:Bag>
                  <rdf:li rdf:resource="urn:miriam:obo.chebi:CHEBI%3A43474"/>
                </rdf:Bag>
              </bqbiol:is>
            </rdf:Description>
          </rdf:RDF>
        </annotation>
      </speciesType>
      <speciesType metaid="metaid_t_0605" id="t_0605" name="phosphatidate" sboTerm="SBO:0000247">
        <annotation>
          <rdf:RDF>
            <rdf:Description rdf:about="#metaid_t_0605">
              <bqbiol:is>
                <rdf:Bag>
                  <rdf:li rdf:resource="urn:miriam:obo.chebi:CHEBI%3A16337"/>
                </rdf:Bag>
              </bqbiol:is>
            </rdf:Description>
          </rdf:RDF>
        </annotation>
      </speciesType>
      <speciesType metaid="metaid_t_0606" id="t_0606" name="phosphatidyl-L-serine" sboTerm="SBO:0000247">
        <annotation>
          <rdf:RDF>
            <rdf:Description rdf:about="#metaid_t_0606">
              <bqbiol:is>
                <rdf:Bag>
                  <rdf:li rdf:resource="urn:miriam:obo.chebi:CHEBI%3A18303"/>
                </rdf:Bag>
              </bqbiol:is>
            </rdf:Description>
          </rdf:RDF>
        </annotation>
      </speciesType>
      <speciesType metaid="metaid_t_0607" id="t_0607" name="phosphatidyl-N,N-dimethylethanolamine" sboTerm="SBO:0000247">
        <annotation>
          <rdf:RDF>
            <rdf:Description rdf:about="#metaid_t_0607">
              <bqbiol:is>
                <rdf:Bag>
                  <rdf:li rdf:resource="urn:miriam:obo.chebi:CHEBI%3A52332"/>
                </rdf:Bag>
              </bqbiol:is>
            </rdf:Description>
          </rdf:RDF>
        </annotation>
      </speciesType>
      <speciesType metaid="metaid_t_0608" id="t_0608" name="phosphatidyl-N-methylethanolamine" sboTerm="SBO:0000247">
        <annotation>
          <rdf:RDF>
            <rdf:Description rdf:about="#metaid_t_0608">
              <bqbiol:is>
                <rdf:Bag>
                  <rdf:li rdf:resource="urn:miriam:obo.chebi:CHEBI%3A15958"/>
                </rdf:Bag>
              </bqbiol:is>
            </rdf:Description>
          </rdf:RDF>
        </annotation>
      </speciesType>
      <speciesType metaid="metaid_t_0609" id="t_0609" name="phosphatidylcholine" sboTerm="SBO:0000247">
        <annotation>
          <rdf:RDF>
            <rdf:Description rdf:about="#metaid_t_0609">
              <bqbiol:is>
                <rdf:Bag>
                  <rdf:li rdf:resource="urn:miriam:obo.chebi:CHEBI%3A49183"/>
                </rdf:Bag>
              </bqbiol:is>
            </rdf:Description>
          </rdf:RDF>
        </annotation>
      </speciesType>
      <speciesType metaid="metaid_t_0610" id="t_0610" name="phosphatidylethanolamine" sboTerm="SBO:0000247">
        <annotation>
          <rdf:RDF>
            <rdf:Description rdf:about="#metaid_t_0610">
              <bqbiol:is>
                <rdf:Bag>
                  <rdf:li rdf:resource="urn:miriam:obo.chebi:CHEBI%3A16038"/>
                </rdf:Bag>
              </bqbiol:is>
            </rdf:Description>
          </rdf:RDF>
        </annotation>
      </speciesType>
      <speciesType metaid="metaid_t_0611" id="t_0611" name="phosphatidylglycerol" sboTerm="SBO:0000247">
        <annotation>
          <rdf:RDF>
            <rdf:Description rdf:about="#metaid_t_0611">
              <bqbiol:is>
                <rdf:Bag>
                  <rdf:li rdf:resource="urn:miriam:obo.chebi:CHEBI%3A17517"/>
                </rdf:Bag>
              </bqbiol:is>
            </rdf:Description>
          </rdf:RDF>
        </annotation>
      </speciesType>
      <speciesType metaid="metaid_t_0612" id="t_0612" name="phosphatidylinositol" sboTerm="SBO:0000247">
        <annotation>
          <rdf:RDF>
            <rdf:Description rdf:about="#metaid_t_0612">
              <bqbiol:is>
                <rdf:Bag>
                  <rdf:li rdf:resource="urn:miriam:obo.chebi:CHEBI%3A28874"/>
                </rdf:Bag>
              </bqbiol:is>
            </rdf:Description>
          </rdf:RDF>
        </annotation>
      </speciesType>
      <speciesType metaid="metaid_t_0613" id="t_0613" name="phosphoenolpyruvate" sboTerm="SBO:0000247">
        <notes>
          <body xmlns="http://www.w3.org/1999/xhtml">
            <p>formula:C3H2O6P</p>
          </body>
        </notes>
        <annotation>
          <rdf:RDF>
            <rdf:Description rdf:about="#metaid_t_0613">
              <bqbiol:is>
                <rdf:Bag>
                  <rdf:li rdf:resource="urn:miriam:obo.chebi:CHEBI%3A18021"/>
                </rdf:Bag>
              </bqbiol:is>
            </rdf:Description>
          </rdf:RDF>
        </annotation>
      </speciesType>
      <speciesType metaid="metaid_t_0614" id="t_0614" name="phospholipid" sboTerm="SBO:0000247">
        <annotation>
          <rdf:RDF>
            <rdf:Description rdf:about="#metaid_t_0614">
              <bqbiol:is>
                <rdf:Bag>
                  <rdf:li rdf:resource="urn:miriam:obo.chebi:CHEBI%3A16247"/>
                </rdf:Bag>
              </bqbiol:is>
            </rdf:Description>
          </rdf:RDF>
        </annotation>
      </speciesType>
      <speciesType metaid="metaid_t_0615" id="t_0615" name="phytosphingosine" sboTerm="SBO:0000247">
        <notes>
          <body xmlns="http://www.w3.org/1999/xhtml">
            <p>formula:C18H40NO3</p>
          </body>
        </notes>
        <annotation>
          <rdf:RDF>
            <rdf:Description rdf:about="#metaid_t_0615">
              <bqbiol:is>
                <rdf:Bag>
                  <rdf:li rdf:resource="urn:miriam:obo.chebi:CHEBI%3A46961"/>
                </rdf:Bag>
              </bqbiol:is>
            </rdf:Description>
          </rdf:RDF>
        </annotation>
      </speciesType>
      <speciesType metaid="metaid_t_0616" id="t_0616" name="phytosphingosine 1-phosphate" sboTerm="SBO:0000247">
        <notes>
          <body xmlns="http://www.w3.org/1999/xhtml">
            <p>formula:C18H39NO6P</p>
          </body>
        </notes>
        <annotation>
          <rdf:RDF>
            <rdf:Description rdf:about="#metaid_t_0616">
              <bqbiol:is>
                <rdf:Bag>
                  <rdf:li rdf:resource="urn:miriam:obo.chebi:CHEBI%3A46970"/>
                </rdf:Bag>
              </bqbiol:is>
            </rdf:Description>
          </rdf:RDF>
        </annotation>
      </speciesType>
      <speciesType metaid="metaid_t_0617" id="t_0617" name="pimeloyl-CoA" sboTerm="SBO:0000247">
        <annotation>
          <rdf:RDF>
            <rdf:Description rdf:about="#metaid_t_0617">
              <bqbiol:is>
                <rdf:Bag>
                  <rdf:li rdf:resource="urn:miriam:obo.chebi:CHEBI%3A15504"/>
                </rdf:Bag>
              </bqbiol:is>
            </rdf:Description>
          </rdf:RDF>
        </annotation>
      </speciesType>
      <speciesType metaid="metaid_t_0618" id="t_0618" name="polysulphur" sboTerm="SBO:0000247">
        <annotation>
          <rdf:RDF>
            <rdf:Description rdf:about="#metaid_t_0618">
              <bqbiol:is>
                <rdf:Bag>
                  <rdf:li rdf:resource="urn:miriam:obo.chebi:CHEBI%3A17909"/>
                </rdf:Bag>
              </bqbiol:is>
            </rdf:Description>
          </rdf:RDF>
        </annotation>
      </speciesType>
      <speciesType metaid="metaid_t_0619" id="t_0619" name="porphobilinogen" sboTerm="SBO:0000247">
        <notes>
          <body xmlns="http://www.w3.org/1999/xhtml">
            <p>formula:C10H13N2O4</p>
          </body>
        </notes>
        <annotation>
          <rdf:RDF>
            <rdf:Description rdf:about="#metaid_t_0619">
              <bqbiol:is>
                <rdf:Bag>
                  <rdf:li rdf:resource="urn:miriam:obo.chebi:CHEBI%3A17381"/>
                </rdf:Bag>
              </bqbiol:is>
            </rdf:Description>
          </rdf:RDF>
        </annotation>
      </speciesType>
      <speciesType metaid="metaid_t_0620" id="t_0620" name="potassium" sboTerm="SBO:0000247">
        <annotation>
          <rdf:RDF>
            <rdf:Description rdf:about="#metaid_t_0620">
              <bqbiol:is>
                <rdf:Bag>
                  <rdf:li rdf:resource="urn:miriam:obo.chebi:CHEBI%3A26216"/>
                </rdf:Bag>
              </bqbiol:is>
            </rdf:Description>
          </rdf:RDF>
        </annotation>
      </speciesType>
      <speciesType metaid="metaid_t_0621" id="t_0621" name="precorrin-2" sboTerm="SBO:0000247">
        <notes>
          <body xmlns="http://www.w3.org/1999/xhtml">
            <p>formula:C42H41N4O16</p>
          </body>
        </notes>
        <annotation>
          <rdf:RDF>
            <rdf:Description rdf:about="#metaid_t_0621">
              <bqbiol:is>
                <rdf:Bag>
                  <rdf:li rdf:resource="urn:miriam:obo.chebi:CHEBI%3A50602"/>
                </rdf:Bag>
              </bqbiol:is>
            </rdf:Description>
          </rdf:RDF>
        </annotation>
      </speciesType>
      <speciesType metaid="metaid_t_0622" id="t_0622" name="prenyl diphosphate" sboTerm="SBO:0000247">
        <notes>
          <body xmlns="http://www.w3.org/1999/xhtml">
            <p>formula:C5H9O7P2</p>
          </body>
        </notes>
        <annotation>
          <rdf:RDF>
            <rdf:Description rdf:about="#metaid_t_0622">
              <bqbiol:is>
                <rdf:Bag>
                  <rdf:li rdf:resource="urn:miriam:obo.chebi:CHEBI%3A16057"/>
                </rdf:Bag>
              </bqbiol:is>
            </rdf:Description>
          </rdf:RDF>
        </annotation>
      </speciesType>
      <speciesType metaid="metaid_t_0623" id="t_0623" name="prephenate(2-)" sboTerm="SBO:0000247">
        <annotation>
          <rdf:RDF>
            <rdf:Description rdf:about="#metaid_t_0623">
              <bqbiol:is>
                <rdf:Bag>
                  <rdf:li rdf:resource="urn:miriam:obo.chebi:CHEBI%3A29934"/>
                </rdf:Bag>
              </bqbiol:is>
            </rdf:Description>
          </rdf:RDF>
        </annotation>
      </speciesType>
      <speciesType metaid="metaid_t_0624" id="t_0624" name="preuroporphyrinogen" sboTerm="SBO:0000247">
        <notes>
          <body xmlns="http://www.w3.org/1999/xhtml">
            <p>formula:C40H38N4O17</p>
          </body>
        </notes>
        <annotation>
          <rdf:RDF>
            <rdf:Description rdf:about="#metaid_t_0624">
              <bqbiol:is>
                <rdf:Bag>
                  <rdf:li rdf:resource="urn:miriam:obo.chebi:CHEBI%3A16645"/>
                </rdf:Bag>
              </bqbiol:is>
            </rdf:Description>
          </rdf:RDF>
        </annotation>
      </speciesType>
      <speciesType metaid="metaid_t_0625" id="t_0625" name="Pro-tRNA(Pro)" sboTerm="SBO:0000247">
        <notes>
          <body xmlns="http://www.w3.org/1999/xhtml">
            <p>formula:C5H8NOR</p>
          </body>
        </notes>
        <annotation>
          <rdf:RDF>
            <rdf:Description rdf:about="#metaid_t_0625">
              <bqbiol:is>
                <rdf:Bag>
                  <rdf:li rdf:resource="urn:miriam:obo.chebi:CHEBI%3A29154"/>
                </rdf:Bag>
              </bqbiol:is>
            </rdf:Description>
          </rdf:RDF>
        </annotation>
      </speciesType>
      <speciesType metaid="metaid_t_0626" id="t_0626" name="propionyl-CoA" sboTerm="SBO:0000247">
        <notes>
          <body xmlns="http://www.w3.org/1999/xhtml">
            <p>formula:C24H36N7O17P3S</p>
          </body>
        </notes>
        <annotation>
          <rdf:RDF>
            <rdf:Description rdf:about="#metaid_t_0626">
              <bqbiol:is>
                <rdf:Bag>
                  <rdf:li rdf:resource="urn:miriam:obo.chebi:CHEBI%3A15539"/>
                </rdf:Bag>
              </bqbiol:is>
            </rdf:Description>
          </rdf:RDF>
        </annotation>
      </speciesType>
      <speciesType metaid="metaid_t_0627" id="t_0627" name="protoporphyrin" sboTerm="SBO:0000247">
        <notes>
          <body xmlns="http://www.w3.org/1999/xhtml">
            <p>formula:C34H32N4O4</p>
          </body>
        </notes>
        <annotation>
          <rdf:RDF>
            <rdf:Description rdf:about="#metaid_t_0627">
              <bqbiol:is>
                <rdf:Bag>
                  <rdf:li rdf:resource="urn:miriam:obo.chebi:CHEBI%3A15430"/>
                </rdf:Bag>
              </bqbiol:is>
            </rdf:Description>
          </rdf:RDF>
        </annotation>
      </speciesType>
      <speciesType metaid="metaid_t_0628" id="t_0628" name="protoporphyrinogen" sboTerm="SBO:0000247">
        <notes>
          <body xmlns="http://www.w3.org/1999/xhtml">
            <p>formula:C34H38N4O4</p>
          </body>
        </notes>
        <annotation>
          <rdf:RDF>
            <rdf:Description rdf:about="#metaid_t_0628">
              <bqbiol:is>
                <rdf:Bag>
                  <rdf:li rdf:resource="urn:miriam:obo.chebi:CHEBI%3A15435"/>
                </rdf:Bag>
              </bqbiol:is>
            </rdf:Description>
          </rdf:RDF>
        </annotation>
      </speciesType>
      <speciesType metaid="metaid_t_0629" id="t_0629" name="pseudouridine 5&apos;-phosphate" sboTerm="SBO:0000247">
        <notes>
          <body xmlns="http://www.w3.org/1999/xhtml">
            <p>formula:C9H11N2O9P</p>
          </body>
        </notes>
        <annotation>
          <rdf:RDF>
            <rdf:Description rdf:about="#metaid_t_0629">
              <bqbiol:is>
                <rdf:Bag>
                  <rdf:li rdf:resource="urn:miriam:obo.chebi:CHEBI%3A18116"/>
                </rdf:Bag>
              </bqbiol:is>
            </rdf:Description>
          </rdf:RDF>
        </annotation>
      </speciesType>
      <speciesType metaid="metaid_t_0630" id="t_0630" name="putrescine" sboTerm="SBO:0000247">
        <notes>
          <body xmlns="http://www.w3.org/1999/xhtml">
            <p>formula:C4H14N2</p>
          </body>
        </notes>
        <annotation>
          <rdf:RDF>
            <rdf:Description rdf:about="#metaid_t_0630">
              <bqbiol:is>
                <rdf:Bag>
                  <rdf:li rdf:resource="urn:miriam:obo.chebi:CHEBI%3A17148"/>
                </rdf:Bag>
              </bqbiol:is>
            </rdf:Description>
          </rdf:RDF>
        </annotation>
      </speciesType>
      <speciesType metaid="metaid_t_0631" id="t_0631" name="pyridoxal" sboTerm="SBO:0000247">
        <annotation>
          <rdf:RDF>
            <rdf:Description rdf:about="#metaid_t_0631">
              <bqbiol:is>
                <rdf:Bag>
                  <rdf:li rdf:resource="urn:miriam:obo.chebi:CHEBI%3A17310"/>
                </rdf:Bag>
              </bqbiol:is>
            </rdf:Description>
          </rdf:RDF>
        </annotation>
      </speciesType>
      <speciesType metaid="metaid_t_0632" id="t_0632" name="pyridoxal 5&apos;-phosphate" sboTerm="SBO:0000247">
        <notes>
          <body xmlns="http://www.w3.org/1999/xhtml">
            <p>formula:C8H8NO6P</p>
          </body>
        </notes>
        <annotation>
          <rdf:RDF>
            <rdf:Description rdf:about="#metaid_t_0632">
              <bqbiol:is>
                <rdf:Bag>
                  <rdf:li rdf:resource="urn:miriam:obo.chebi:CHEBI%3A18405"/>
                </rdf:Bag>
              </bqbiol:is>
            </rdf:Description>
          </rdf:RDF>
        </annotation>
      </speciesType>
      <speciesType metaid="metaid_t_0633" id="t_0633" name="pyridoxamine" sboTerm="SBO:0000247">
        <notes>
          <body xmlns="http://www.w3.org/1999/xhtml">
            <p>formula:C8H13N2O2</p>
          </body>
        </notes>
        <annotation>
          <rdf:RDF>
            <rdf:Description rdf:about="#metaid_t_0633">
              <bqbiol:is>
                <rdf:Bag>
                  <rdf:li rdf:resource="urn:miriam:obo.chebi:CHEBI%3A16410"/>
                </rdf:Bag>
              </bqbiol:is>
            </rdf:Description>
          </rdf:RDF>
        </annotation>
      </speciesType>
      <speciesType metaid="metaid_t_0634" id="t_0634" name="pyridoxamine 5&apos;-phosphate" sboTerm="SBO:0000247">
        <notes>
          <body xmlns="http://www.w3.org/1999/xhtml">
            <p>formula:C8H12N2O5P</p>
          </body>
        </notes>
        <annotation>
          <rdf:RDF>
            <rdf:Description rdf:about="#metaid_t_0634">
              <bqbiol:is>
                <rdf:Bag>
                  <rdf:li rdf:resource="urn:miriam:obo.chebi:CHEBI%3A18335"/>
                </rdf:Bag>
              </bqbiol:is>
            </rdf:Description>
          </rdf:RDF>
        </annotation>
      </speciesType>
      <speciesType metaid="metaid_t_0635" id="t_0635" name="pyridoxine" sboTerm="SBO:0000247">
        <annotation>
          <rdf:RDF>
            <rdf:Description rdf:about="#metaid_t_0635">
              <bqbiol:is>
                <rdf:Bag>
                  <rdf:li rdf:resource="urn:miriam:obo.chebi:CHEBI%3A16709"/>
                </rdf:Bag>
              </bqbiol:is>
            </rdf:Description>
          </rdf:RDF>
        </annotation>
      </speciesType>
      <speciesType metaid="metaid_t_0636" id="t_0636" name="pyridoxine 5&apos;-phosphate" sboTerm="SBO:0000247">
        <notes>
          <body xmlns="http://www.w3.org/1999/xhtml">
            <p>formula:C8H10NO6P</p>
          </body>
        </notes>
        <annotation>
          <rdf:RDF>
            <rdf:Description rdf:about="#metaid_t_0636">
              <bqbiol:is>
                <rdf:Bag>
                  <rdf:li rdf:resource="urn:miriam:obo.chebi:CHEBI%3A28803"/>
                </rdf:Bag>
              </bqbiol:is>
            </rdf:Description>
          </rdf:RDF>
        </annotation>
      </speciesType>
      <speciesType metaid="metaid_t_0637" id="t_0637" name="pyruvate" sboTerm="SBO:0000247">
        <annotation>
          <rdf:RDF>
            <rdf:Description rdf:about="#metaid_t_0637">
              <bqbiol:is>
                <rdf:Bag>
                  <rdf:li rdf:resource="urn:miriam:obo.chebi:CHEBI%3A15361"/>
                </rdf:Bag>
              </bqbiol:is>
            </rdf:Description>
          </rdf:RDF>
        </annotation>
      </speciesType>
      <speciesType metaid="metaid_t_0638" id="t_0638" name="quinolinate(2-)" sboTerm="SBO:0000247">
        <annotation>
          <rdf:RDF>
            <rdf:Description rdf:about="#metaid_t_0638">
              <bqbiol:is>
                <rdf:Bag>
                  <rdf:li rdf:resource="urn:miriam:obo.chebi:CHEBI%3A29959"/>
                </rdf:Bag>
              </bqbiol:is>
            </rdf:Description>
          </rdf:RDF>
        </annotation>
      </speciesType>
      <speciesType metaid="metaid_t_0639" id="t_0639" name="riboflavin" sboTerm="SBO:0000247">
        <annotation>
          <rdf:RDF>
            <rdf:Description rdf:about="#metaid_t_0639">
              <bqbiol:is>
                <rdf:Bag>
                  <rdf:li rdf:resource="urn:miriam:obo.chebi:CHEBI%3A17015"/>
                </rdf:Bag>
              </bqbiol:is>
            </rdf:Description>
          </rdf:RDF>
        </annotation>
      </speciesType>
      <speciesType metaid="metaid_t_0640" id="t_0640" name="S(8)-aminomethyldihydrolipoamide" sboTerm="SBO:0000247">
        <notes>
          <body xmlns="http://www.w3.org/1999/xhtml">
            <p>formula:C9H21N2OS2</p>
          </body>
        </notes>
        <annotation>
          <rdf:RDF>
            <rdf:Description rdf:about="#metaid_t_0640">
              <bqbiol:is>
                <rdf:Bag>
                  <rdf:li rdf:resource="urn:miriam:obo.chebi:CHEBI%3A50622"/>
                </rdf:Bag>
              </bqbiol:is>
            </rdf:Description>
          </rdf:RDF>
        </annotation>
      </speciesType>
      <speciesType metaid="metaid_t_0641" id="t_0641" name="S(8)-aminomethyldihydrolipoylprotein" sboTerm="SBO:0000247">
        <annotation>
          <rdf:RDF>
            <rdf:Description rdf:about="#metaid_t_0641">
              <bqbiol:is>
                <rdf:Bag>
                  <rdf:li rdf:resource="urn:miriam:obo.chebi:CHEBI%3A16882"/>
                </rdf:Bag>
              </bqbiol:is>
            </rdf:Description>
          </rdf:RDF>
        </annotation>
      </speciesType>
      <speciesType metaid="metaid_t_0642" id="t_0642" name="S(8)-succinyldihydrolipoamide" sboTerm="SBO:0000247">
        <notes>
          <body xmlns="http://www.w3.org/1999/xhtml">
            <p>formula:C12H20NO4S2</p>
          </body>
        </notes>
        <annotation>
          <rdf:RDF>
            <rdf:Description rdf:about="#metaid_t_0642">
              <bqbiol:is>
                <rdf:Bag>
                  <rdf:li rdf:resource="urn:miriam:obo.chebi:CHEBI%3A17432"/>
                </rdf:Bag>
              </bqbiol:is>
            </rdf:Description>
          </rdf:RDF>
        </annotation>
      </speciesType>
      <speciesType metaid="metaid_t_0643" id="t_0643" name="S-adenosyl-4-methylthio-2-oxobutanoate" sboTerm="SBO:0000247">
        <annotation>
          <rdf:RDF>
            <rdf:Description rdf:about="#metaid_t_0643">
              <bqbiol:is>
                <rdf:Bag>
                  <rdf:li rdf:resource="urn:miriam:obo.chebi:CHEBI%3A16490"/>
                </rdf:Bag>
              </bqbiol:is>
            </rdf:Description>
          </rdf:RDF>
        </annotation>
      </speciesType>
      <speciesType metaid="metaid_t_0644" id="t_0644" name="S-adenosyl-L-homocysteine" sboTerm="SBO:0000247">
        <annotation>
          <rdf:RDF>
            <rdf:Description rdf:about="#metaid_t_0644">
              <bqbiol:is>
                <rdf:Bag>
                  <rdf:li rdf:resource="urn:miriam:obo.chebi:CHEBI%3A16680"/>
                </rdf:Bag>
              </bqbiol:is>
            </rdf:Description>
          </rdf:RDF>
        </annotation>
      </speciesType>
      <speciesType metaid="metaid_t_0645" id="t_0645" name="S-adenosyl-L-methionine" sboTerm="SBO:0000247">
        <annotation>
          <rdf:RDF>
            <rdf:Description rdf:about="#metaid_t_0645">
              <bqbiol:is>
                <rdf:Bag>
                  <rdf:li rdf:resource="urn:miriam:obo.chebi:CHEBI%3A15414"/>
                </rdf:Bag>
              </bqbiol:is>
            </rdf:Description>
          </rdf:RDF>
        </annotation>
      </speciesType>
      <speciesType metaid="metaid_t_0646" id="t_0646" name="S-adenosylmethioninamine" sboTerm="SBO:0000247">
        <notes>
          <body xmlns="http://www.w3.org/1999/xhtml">
            <p>formula:C14H24N6O3S</p>
          </body>
        </notes>
        <annotation>
          <rdf:RDF>
            <rdf:Description rdf:about="#metaid_t_0646">
              <bqbiol:is>
                <rdf:Bag>
                  <rdf:li rdf:resource="urn:miriam:obo.chebi:CHEBI%3A15625"/>
                </rdf:Bag>
              </bqbiol:is>
            </rdf:Description>
          </rdf:RDF>
        </annotation>
      </speciesType>
      <speciesType metaid="metaid_t_0647" id="t_0647" name="S-formylglutathione" sboTerm="SBO:0000247">
        <notes>
          <body xmlns="http://www.w3.org/1999/xhtml">
            <p>formula:C11H16N3O7S</p>
          </body>
        </notes>
        <annotation>
          <rdf:RDF>
            <rdf:Description rdf:about="#metaid_t_0647">
              <bqbiol:is>
                <rdf:Bag>
                  <rdf:li rdf:resource="urn:miriam:obo.chebi:CHEBI%3A16225"/>
                </rdf:Bag>
              </bqbiol:is>
            </rdf:Description>
          </rdf:RDF>
        </annotation>
      </speciesType>
      <speciesType metaid="metaid_t_0648" id="t_0648" name="S-methyl-5-thio-alpha-D-ribose 1-phosphate" sboTerm="SBO:0000247">
        <notes>
          <body xmlns="http://www.w3.org/1999/xhtml">
            <p>formula:C6H11O7PS</p>
          </body>
        </notes>
        <annotation>
          <rdf:RDF>
            <rdf:Description rdf:about="#metaid_t_0648">
              <bqbiol:is>
                <rdf:Bag>
                  <rdf:li rdf:resource="urn:miriam:obo.chebi:CHEBI%3A27859"/>
                </rdf:Bag>
              </bqbiol:is>
            </rdf:Description>
          </rdf:RDF>
        </annotation>
      </speciesType>
      <speciesType metaid="metaid_t_0649" id="t_0649" name="S-methyl-5-thio-D-ribulose 1-phosphate" sboTerm="SBO:0000247">
        <notes>
          <body xmlns="http://www.w3.org/1999/xhtml">
            <p>formula:C6H11O7PS</p>
          </body>
        </notes>
        <annotation>
          <rdf:RDF>
            <rdf:Description rdf:about="#metaid_t_0649">
              <bqbiol:is>
                <rdf:Bag>
                  <rdf:li rdf:resource="urn:miriam:obo.chebi:CHEBI%3A28096"/>
                </rdf:Bag>
              </bqbiol:is>
            </rdf:Description>
          </rdf:RDF>
        </annotation>
      </speciesType>
      <speciesType metaid="metaid_t_0650" id="t_0650" name="S-methyl-L-methionine" sboTerm="SBO:0000247">
        <annotation>
          <rdf:RDF>
            <rdf:Description rdf:about="#metaid_t_0650">
              <bqbiol:is>
                <rdf:Bag>
                  <rdf:li rdf:resource="urn:miriam:obo.chebi:CHEBI%3A17728"/>
                </rdf:Bag>
              </bqbiol:is>
            </rdf:Description>
          </rdf:RDF>
        </annotation>
      </speciesType>
      <speciesType metaid="metaid_t_0651" id="t_0651" name="sedoheptulose 1,7-bisphosphate" sboTerm="SBO:0000247">
        <notes>
          <body xmlns="http://www.w3.org/1999/xhtml">
            <p>formula:C7H12O13P2</p>
          </body>
        </notes>
        <annotation>
          <rdf:RDF>
            <rdf:Description rdf:about="#metaid_t_0651">
              <bqbiol:is>
                <rdf:Bag>
                  <rdf:li rdf:resource="urn:miriam:obo.chebi:CHEBI%3A17969"/>
                </rdf:Bag>
              </bqbiol:is>
            </rdf:Description>
          </rdf:RDF>
        </annotation>
      </speciesType>
      <speciesType metaid="metaid_t_0652" id="t_0652" name="sedoheptulose 7-phosphate" sboTerm="SBO:0000247">
        <notes>
          <body xmlns="http://www.w3.org/1999/xhtml">
            <p>formula:C7H13O10P</p>
          </body>
        </notes>
        <annotation>
          <rdf:RDF>
            <rdf:Description rdf:about="#metaid_t_0652">
              <bqbiol:is>
                <rdf:Bag>
                  <rdf:li rdf:resource="urn:miriam:obo.chebi:CHEBI%3A15721"/>
                </rdf:Bag>
              </bqbiol:is>
            </rdf:Description>
          </rdf:RDF>
        </annotation>
      </speciesType>
      <speciesType metaid="metaid_t_0653" id="t_0653" name="Ser-tRNA(Ser)" sboTerm="SBO:0000247">
        <notes>
          <body xmlns="http://www.w3.org/1999/xhtml">
            <p>formula:C3H6NO2R</p>
          </body>
        </notes>
        <annotation>
          <rdf:RDF>
            <rdf:Description rdf:about="#metaid_t_0653">
              <bqbiol:is>
                <rdf:Bag>
                  <rdf:li rdf:resource="urn:miriam:obo.chebi:CHEBI%3A29162"/>
                </rdf:Bag>
              </bqbiol:is>
            </rdf:Description>
          </rdf:RDF>
        </annotation>
      </speciesType>
      <speciesType metaid="metaid_t_0654" id="t_0654" name="shikimate" sboTerm="SBO:0000247">
        <annotation>
          <rdf:RDF>
            <rdf:Description rdf:about="#metaid_t_0654">
              <bqbiol:is>
                <rdf:Bag>
                  <rdf:li rdf:resource="urn:miriam:obo.chebi:CHEBI%3A36208"/>
                </rdf:Bag>
              </bqbiol:is>
            </rdf:Description>
          </rdf:RDF>
        </annotation>
      </speciesType>
      <speciesType metaid="metaid_t_0655" id="t_0655" name="short-chain fatty acid" sboTerm="SBO:0000247">
        <annotation>
          <rdf:RDF>
            <rdf:Description rdf:about="#metaid_t_0655">
              <bqbiol:is>
                <rdf:Bag>
                  <rdf:li rdf:resource="urn:miriam:obo.chebi:CHEBI%3A26666"/>
                </rdf:Bag>
              </bqbiol:is>
            </rdf:Description>
          </rdf:RDF>
        </annotation>
      </speciesType>
      <speciesType metaid="metaid_t_0656" id="t_0656" name="siroheme" sboTerm="SBO:0000247">
        <notes>
          <body xmlns="http://www.w3.org/1999/xhtml">
            <p>formula:C42H36FeN4O16</p>
          </body>
        </notes>
        <annotation>
          <rdf:RDF>
            <rdf:Description rdf:about="#metaid_t_0656">
              <bqbiol:is>
                <rdf:Bag>
                  <rdf:li rdf:resource="urn:miriam:obo.chebi:CHEBI%3A28599"/>
                </rdf:Bag>
              </bqbiol:is>
            </rdf:Description>
          </rdf:RDF>
        </annotation>
      </speciesType>
      <speciesType metaid="metaid_t_0657" id="t_0657" name="sirohydrochlorin" sboTerm="SBO:0000247">
        <notes>
          <body xmlns="http://www.w3.org/1999/xhtml">
            <p>formula:C42H39N4O16</p>
          </body>
        </notes>
        <annotation>
          <rdf:RDF>
            <rdf:Description rdf:about="#metaid_t_0657">
              <bqbiol:is>
                <rdf:Bag>
                  <rdf:li rdf:resource="urn:miriam:obo.chebi:CHEBI%3A18023"/>
                </rdf:Bag>
              </bqbiol:is>
            </rdf:Description>
          </rdf:RDF>
        </annotation>
      </speciesType>
      <speciesType metaid="metaid_t_0658" id="t_0658" name="sn-glycero-3-phosphocholine" sboTerm="SBO:0000247">
        <notes>
          <body xmlns="http://www.w3.org/1999/xhtml">
            <p>formula:C8H20NO6P</p>
          </body>
        </notes>
        <annotation>
          <rdf:RDF>
            <rdf:Description rdf:about="#metaid_t_0658">
              <bqbiol:is>
                <rdf:Bag>
                  <rdf:li rdf:resource="urn:miriam:obo.chebi:CHEBI%3A16870"/>
                </rdf:Bag>
              </bqbiol:is>
            </rdf:Description>
          </rdf:RDF>
        </annotation>
      </speciesType>
      <speciesType metaid="metaid_t_0659" id="t_0659" name="sn-glycerol 3-phosphate" sboTerm="SBO:0000247">
        <notes>
          <body xmlns="http://www.w3.org/1999/xhtml">
            <p>formula:C3H7O6P</p>
          </body>
        </notes>
        <annotation>
          <rdf:RDF>
            <rdf:Description rdf:about="#metaid_t_0659">
              <bqbiol:is>
                <rdf:Bag>
                  <rdf:li rdf:resource="urn:miriam:obo.chebi:CHEBI%3A15978"/>
                </rdf:Bag>
              </bqbiol:is>
            </rdf:Description>
          </rdf:RDF>
        </annotation>
      </speciesType>
      <speciesType metaid="metaid_t_0660" id="t_0660" name="sodium" sboTerm="SBO:0000247">
        <annotation>
          <rdf:RDF>
            <rdf:Description rdf:about="#metaid_t_0660">
              <bqbiol:is>
                <rdf:Bag>
                  <rdf:li rdf:resource="urn:miriam:obo.chebi:CHEBI%3A26708"/>
                </rdf:Bag>
              </bqbiol:is>
            </rdf:Description>
          </rdf:RDF>
        </annotation>
      </speciesType>
      <speciesType metaid="metaid_t_0661" id="t_0661" name="spermidine" sboTerm="SBO:0000247">
        <notes>
          <body xmlns="http://www.w3.org/1999/xhtml">
            <p>formula:C7H22N3</p>
          </body>
        </notes>
        <annotation>
          <rdf:RDF>
            <rdf:Description rdf:about="#metaid_t_0661">
              <bqbiol:is>
                <rdf:Bag>
                  <rdf:li rdf:resource="urn:miriam:obo.chebi:CHEBI%3A16610"/>
                </rdf:Bag>
              </bqbiol:is>
            </rdf:Description>
          </rdf:RDF>
        </annotation>
      </speciesType>
      <speciesType metaid="metaid_t_0662" id="t_0662" name="spermine" sboTerm="SBO:0000247">
        <notes>
          <body xmlns="http://www.w3.org/1999/xhtml">
            <p>formula:C10H30N4</p>
          </body>
        </notes>
        <annotation>
          <rdf:RDF>
            <rdf:Description rdf:about="#metaid_t_0662">
              <bqbiol:is>
                <rdf:Bag>
                  <rdf:li rdf:resource="urn:miriam:obo.chebi:CHEBI%3A15746"/>
                </rdf:Bag>
              </bqbiol:is>
            </rdf:Description>
          </rdf:RDF>
        </annotation>
      </speciesType>
      <speciesType metaid="metaid_t_0663" id="t_0663" name="sphinganine" sboTerm="SBO:0000247">
        <notes>
          <body xmlns="http://www.w3.org/1999/xhtml">
            <p>formula:C18H40NO2</p>
          </body>
        </notes>
        <annotation>
          <rdf:RDF>
            <rdf:Description rdf:about="#metaid_t_0663">
              <bqbiol:is>
                <rdf:Bag>
                  <rdf:li rdf:resource="urn:miriam:obo.chebi:CHEBI%3A16566"/>
                </rdf:Bag>
              </bqbiol:is>
            </rdf:Description>
          </rdf:RDF>
        </annotation>
      </speciesType>
      <speciesType metaid="metaid_t_0664" id="t_0664" name="sphinganine 1-phosphate" sboTerm="SBO:0000247">
        <notes>
          <body xmlns="http://www.w3.org/1999/xhtml">
            <p>formula:C18H39NO5P</p>
          </body>
        </notes>
        <annotation>
          <rdf:RDF>
            <rdf:Description rdf:about="#metaid_t_0664">
              <bqbiol:is>
                <rdf:Bag>
                  <rdf:li rdf:resource="urn:miriam:obo.chebi:CHEBI%3A16893"/>
                </rdf:Bag>
              </bqbiol:is>
            </rdf:Description>
          </rdf:RDF>
        </annotation>
      </speciesType>
      <speciesType metaid="metaid_t_0665" id="t_0665" name="squalene" sboTerm="SBO:0000247">
        <annotation>
          <rdf:RDF>
            <rdf:Description rdf:about="#metaid_t_0665">
              <bqbiol:is>
                <rdf:Bag>
                  <rdf:li rdf:resource="urn:miriam:obo.chebi:CHEBI%3A15440"/>
                </rdf:Bag>
              </bqbiol:is>
            </rdf:Description>
          </rdf:RDF>
        </annotation>
      </speciesType>
      <speciesType metaid="metaid_t_0666" id="t_0666" name="stearate" sboTerm="SBO:0000247">
        <annotation>
          <rdf:RDF>
            <rdf:Description rdf:about="#metaid_t_0666">
              <bqbiol:is>
                <rdf:Bag>
                  <rdf:li rdf:resource="urn:miriam:obo.chebi:CHEBI%3A25629"/>
                </rdf:Bag>
              </bqbiol:is>
            </rdf:Description>
          </rdf:RDF>
        </annotation>
      </speciesType>
      <speciesType id="t_0667" name="stearoyl-[acyl-carrier protein]" sboTerm="SBO:0000247"/>
      <speciesType metaid="metaid_t_0668" id="t_0668" name="stearoyl-CoA" sboTerm="SBO:0000247">
        <notes>
          <body xmlns="http://www.w3.org/1999/xhtml">
            <p>formula:C39H66N7O17P3S</p>
          </body>
        </notes>
        <annotation>
          <rdf:RDF>
            <rdf:Description rdf:about="#metaid_t_0668">
              <bqbiol:is>
                <rdf:Bag>
                  <rdf:li rdf:resource="urn:miriam:obo.chebi:CHEBI%3A15541"/>
                </rdf:Bag>
              </bqbiol:is>
            </rdf:Description>
          </rdf:RDF>
        </annotation>
      </speciesType>
      <speciesType metaid="metaid_t_0669" id="t_0669" name="succinate(2-)" sboTerm="SBO:0000247">
        <annotation>
          <rdf:RDF>
            <rdf:Description rdf:about="#metaid_t_0669">
              <bqbiol:is>
                <rdf:Bag>
                  <rdf:li rdf:resource="urn:miriam:obo.chebi:CHEBI%3A30031"/>
                </rdf:Bag>
              </bqbiol:is>
            </rdf:Description>
          </rdf:RDF>
        </annotation>
      </speciesType>
      <speciesType metaid="metaid_t_0670" id="t_0670" name="succinic semialdehyde" sboTerm="SBO:0000247">
        <notes>
          <body xmlns="http://www.w3.org/1999/xhtml">
            <p>formula:C4H5O3</p>
          </body>
        </notes>
        <annotation>
          <rdf:RDF>
            <rdf:Description rdf:about="#metaid_t_0670">
              <bqbiol:is>
                <rdf:Bag>
                  <rdf:li rdf:resource="urn:miriam:obo.chebi:CHEBI%3A16265"/>
                </rdf:Bag>
              </bqbiol:is>
            </rdf:Description>
          </rdf:RDF>
        </annotation>
      </speciesType>
      <speciesType metaid="metaid_t_0671" id="t_0671" name="succinyl-CoA" sboTerm="SBO:0000247">
        <notes>
          <body xmlns="http://www.w3.org/1999/xhtml">
            <p>formula:C25H35N7O19P3S</p>
          </body>
        </notes>
        <annotation>
          <rdf:RDF>
            <rdf:Description rdf:about="#metaid_t_0671">
              <bqbiol:is>
                <rdf:Bag>
                  <rdf:li rdf:resource="urn:miriam:obo.chebi:CHEBI%3A15380"/>
                </rdf:Bag>
              </bqbiol:is>
            </rdf:Description>
          </rdf:RDF>
        </annotation>
      </speciesType>
      <speciesType metaid="metaid_t_0672" id="t_0672" name="sucrose" sboTerm="SBO:0000247">
        <annotation>
          <rdf:RDF>
            <rdf:Description rdf:about="#metaid_t_0672">
              <bqbiol:is>
                <rdf:Bag>
                  <rdf:li rdf:resource="urn:miriam:obo.chebi:CHEBI%3A17992"/>
                </rdf:Bag>
              </bqbiol:is>
            </rdf:Description>
          </rdf:RDF>
        </annotation>
      </speciesType>
      <speciesType metaid="metaid_t_0673" id="t_0673" name="sulphate" sboTerm="SBO:0000247">
        <annotation>
          <rdf:RDF>
            <rdf:Description rdf:about="#metaid_t_0673">
              <bqbiol:is>
                <rdf:Bag>
                  <rdf:li rdf:resource="urn:miriam:obo.chebi:CHEBI%3A16189"/>
                </rdf:Bag>
              </bqbiol:is>
            </rdf:Description>
          </rdf:RDF>
        </annotation>
      </speciesType>
      <speciesType metaid="metaid_t_0674" id="t_0674" name="sulphite" sboTerm="SBO:0000247">
        <annotation>
          <rdf:RDF>
            <rdf:Description rdf:about="#metaid_t_0674">
              <bqbiol:is>
                <rdf:Bag>
                  <rdf:li rdf:resource="urn:miriam:obo.chebi:CHEBI%3A17359"/>
                </rdf:Bag>
              </bqbiol:is>
            </rdf:Description>
          </rdf:RDF>
        </annotation>
      </speciesType>
      <speciesType metaid="metaid_t_0675" id="t_0675" name="taurine" sboTerm="SBO:0000247">
        <annotation>
          <rdf:RDF>
            <rdf:Description rdf:about="#metaid_t_0675">
              <bqbiol:is>
                <rdf:Bag>
                  <rdf:li rdf:resource="urn:miriam:obo.chebi:CHEBI%3A15891"/>
                </rdf:Bag>
              </bqbiol:is>
            </rdf:Description>
          </rdf:RDF>
        </annotation>
      </speciesType>
      <speciesType metaid="metaid_t_0676" id="t_0676" name="taurocholic acid" sboTerm="SBO:0000247">
        <annotation>
          <rdf:RDF>
            <rdf:Description rdf:about="#metaid_t_0676">
              <bqbiol:is>
                <rdf:Bag>
                  <rdf:li rdf:resource="urn:miriam:obo.chebi:CHEBI%3A28865"/>
                </rdf:Bag>
              </bqbiol:is>
            </rdf:Description>
          </rdf:RDF>
        </annotation>
      </speciesType>
      <speciesType metaid="metaid_t_0677" id="t_0677" name="tetracosanoyl-CoA" sboTerm="SBO:0000247">
        <notes>
          <body xmlns="http://www.w3.org/1999/xhtml">
            <p>formula:C45H78N7O17P3S</p>
          </body>
        </notes>
        <annotation>
          <rdf:RDF>
            <rdf:Description rdf:about="#metaid_t_0677">
              <bqbiol:is>
                <rdf:Bag>
                  <rdf:li rdf:resource="urn:miriam:obo.chebi:CHEBI%3A52974"/>
                </rdf:Bag>
              </bqbiol:is>
            </rdf:Description>
          </rdf:RDF>
        </annotation>
      </speciesType>
      <speciesType metaid="metaid_t_0678" id="t_0678" name="tetradecaprenyl diphosphate" sboTerm="SBO:0000247">
        <annotation>
          <rdf:RDF>
            <rdf:Description rdf:about="#metaid_t_0678">
              <bqbiol:is>
                <rdf:Bag>
                  <rdf:li rdf:resource="urn:miriam:obo.chebi:CHEBI%3A53039"/>
                </rdf:Bag>
              </bqbiol:is>
            </rdf:Description>
          </rdf:RDF>
        </annotation>
      </speciesType>
      <speciesType id="t_0679" name="tetradecenoyl-CoA" sboTerm="SBO:0000247"/>
      <speciesType metaid="metaid_t_0680" id="t_0680" name="tetrahydropteroyltri-L-glutamic acid" sboTerm="SBO:0000247">
        <notes>
          <body xmlns="http://www.w3.org/1999/xhtml">
            <p>formula:C24H34N8O12</p>
          </body>
        </notes>
        <annotation>
          <rdf:RDF>
            <rdf:Description rdf:about="#metaid_t_0680">
              <bqbiol:is>
                <rdf:Bag>
                  <rdf:li rdf:resource="urn:miriam:obo.chebi:CHEBI%3A17420"/>
                </rdf:Bag>
              </bqbiol:is>
            </rdf:Description>
          </rdf:RDF>
        </annotation>
      </speciesType>
      <speciesType metaid="metaid_t_0681" id="t_0681" name="thiamine(1+)" sboTerm="SBO:0000247">
        <annotation>
          <rdf:RDF>
            <rdf:Description rdf:about="#metaid_t_0681">
              <bqbiol:is>
                <rdf:Bag>
                  <rdf:li rdf:resource="urn:miriam:obo.chebi:CHEBI%3A18385"/>
                </rdf:Bag>
              </bqbiol:is>
            </rdf:Description>
          </rdf:RDF>
        </annotation>
      </speciesType>
      <speciesType metaid="metaid_t_0682" id="t_0682" name="thiamine(1+) diphosphate(1-)" sboTerm="SBO:0000247">
        <notes>
          <body xmlns="http://www.w3.org/1999/xhtml">
            <p>formula:C12H16N4O7P2S</p>
          </body>
        </notes>
        <annotation>
          <rdf:RDF>
            <rdf:Description rdf:about="#metaid_t_0682">
              <bqbiol:is>
                <rdf:Bag>
                  <rdf:li rdf:resource="urn:miriam:obo.chebi:CHEBI%3A45931"/>
                </rdf:Bag>
              </bqbiol:is>
            </rdf:Description>
          </rdf:RDF>
        </annotation>
      </speciesType>
      <speciesType metaid="metaid_t_0683" id="t_0683" name="thiamine(1+) monophosphate" sboTerm="SBO:0000247">
        <notes>
          <body xmlns="http://www.w3.org/1999/xhtml">
            <p>formula:C12H16N4O4PS</p>
          </body>
        </notes>
        <annotation>
          <rdf:RDF>
            <rdf:Description rdf:about="#metaid_t_0683">
              <bqbiol:is>
                <rdf:Bag>
                  <rdf:li rdf:resource="urn:miriam:obo.chebi:CHEBI%3A9533"/>
                </rdf:Bag>
              </bqbiol:is>
            </rdf:Description>
          </rdf:RDF>
        </annotation>
      </speciesType>
      <speciesType metaid="metaid_t_0684" id="t_0684" name="thiamine(1+) triphosphate" sboTerm="SBO:0000247">
        <notes>
          <body xmlns="http://www.w3.org/1999/xhtml">
            <p>formula:C12H16N4O10P3S</p>
          </body>
        </notes>
        <annotation>
          <rdf:RDF>
            <rdf:Description rdf:about="#metaid_t_0684">
              <bqbiol:is>
                <rdf:Bag>
                  <rdf:li rdf:resource="urn:miriam:obo.chebi:CHEBI%3A9534"/>
                </rdf:Bag>
              </bqbiol:is>
            </rdf:Description>
          </rdf:RDF>
        </annotation>
      </speciesType>
      <speciesType metaid="metaid_t_0685" id="t_0685" name="Thr-tRNA(Thr)" sboTerm="SBO:0000247">
        <notes>
          <body xmlns="http://www.w3.org/1999/xhtml">
            <p>formula:C4H8NO2R</p>
          </body>
        </notes>
        <annotation>
          <rdf:RDF>
            <rdf:Description rdf:about="#metaid_t_0685">
              <bqbiol:is>
                <rdf:Bag>
                  <rdf:li rdf:resource="urn:miriam:obo.chebi:CHEBI%3A29163"/>
                </rdf:Bag>
              </bqbiol:is>
            </rdf:Description>
          </rdf:RDF>
        </annotation>
      </speciesType>
      <speciesType metaid="metaid_t_0686" id="t_0686" name="thymidine" sboTerm="SBO:0000247">
        <annotation>
          <rdf:RDF>
            <rdf:Description rdf:about="#metaid_t_0686">
              <bqbiol:is>
                <rdf:Bag>
                  <rdf:li rdf:resource="urn:miriam:obo.chebi:CHEBI%3A17748"/>
                </rdf:Bag>
              </bqbiol:is>
            </rdf:Description>
          </rdf:RDF>
        </annotation>
      </speciesType>
      <speciesType metaid="metaid_t_0687" id="t_0687" name="thymine" sboTerm="SBO:0000247">
        <annotation>
          <rdf:RDF>
            <rdf:Description rdf:about="#metaid_t_0687">
              <bqbiol:is>
                <rdf:Bag>
                  <rdf:li rdf:resource="urn:miriam:obo.chebi:CHEBI%3A17821"/>
                </rdf:Bag>
              </bqbiol:is>
            </rdf:Description>
          </rdf:RDF>
        </annotation>
      </speciesType>
      <speciesType metaid="metaid_t_0688" id="t_0688" name="trans-2,3-didehydroacyl-CoA" sboTerm="SBO:0000247">
        <annotation>
          <rdf:RDF>
            <rdf:Description rdf:about="#metaid_t_0688">
              <bqbiol:is>
                <rdf:Bag>
                  <rdf:li rdf:resource="urn:miriam:obo.chebi:CHEBI%3A50998"/>
                </rdf:Bag>
              </bqbiol:is>
            </rdf:Description>
          </rdf:RDF>
        </annotation>
      </speciesType>
      <speciesType metaid="metaid_t_0689" id="t_0689" name="trans-4-coumarate" sboTerm="SBO:0000247">
        <annotation>
          <rdf:RDF>
            <rdf:Description rdf:about="#metaid_t_0689">
              <bqbiol:is>
                <rdf:Bag>
                  <rdf:li rdf:resource="urn:miriam:obo.chebi:CHEBI%3A12876"/>
                </rdf:Bag>
              </bqbiol:is>
            </rdf:Description>
          </rdf:RDF>
        </annotation>
      </speciesType>
      <speciesType metaid="metaid_t_0690" id="t_0690" name="trans-4-hydroxy-L-proline" sboTerm="SBO:0000247">
        <annotation>
          <rdf:RDF>
            <rdf:Description rdf:about="#metaid_t_0690">
              <bqbiol:is>
                <rdf:Bag>
                  <rdf:li rdf:resource="urn:miriam:obo.chebi:CHEBI%3A18095"/>
                </rdf:Bag>
              </bqbiol:is>
            </rdf:Description>
          </rdf:RDF>
        </annotation>
      </speciesType>
      <speciesType metaid="metaid_t_0691" id="t_0691" name="trans-aconitate(3-)" sboTerm="SBO:0000247">
        <annotation>
          <rdf:RDF>
            <rdf:Description rdf:about="#metaid_t_0691">
              <bqbiol:is>
                <rdf:Bag>
                  <rdf:li rdf:resource="urn:miriam:obo.chebi:CHEBI%3A15708"/>
                </rdf:Bag>
              </bqbiol:is>
            </rdf:Description>
          </rdf:RDF>
        </annotation>
      </speciesType>
      <speciesType metaid="metaid_t_0692" id="t_0692" name="trans-dec-2-enoyl-CoA" sboTerm="SBO:0000247">
        <notes>
          <body xmlns="http://www.w3.org/1999/xhtml">
            <p>formula:C31H48N7O17P3S</p>
          </body>
        </notes>
        <annotation>
          <rdf:RDF>
            <rdf:Description rdf:about="#metaid_t_0692">
              <bqbiol:is>
                <rdf:Bag>
                  <rdf:li rdf:resource="urn:miriam:obo.chebi:CHEBI%3A10723"/>
                </rdf:Bag>
              </bqbiol:is>
            </rdf:Description>
          </rdf:RDF>
        </annotation>
      </speciesType>
      <speciesType metaid="metaid_t_0693" id="t_0693" name="trans-dodec-2-enoyl-CoA" sboTerm="SBO:0000247">
        <notes>
          <body xmlns="http://www.w3.org/1999/xhtml">
            <p>formula:C33H52N7O17P3S</p>
          </body>
        </notes>
        <annotation>
          <rdf:RDF>
            <rdf:Description rdf:about="#metaid_t_0693">
              <bqbiol:is>
                <rdf:Bag>
                  <rdf:li rdf:resource="urn:miriam:obo.chebi:CHEBI%3A15471"/>
                </rdf:Bag>
              </bqbiol:is>
            </rdf:Description>
          </rdf:RDF>
        </annotation>
      </speciesType>
      <speciesType metaid="metaid_t_0694" id="t_0694" name="trans-hexacos-2-enoyl-CoA" sboTerm="SBO:0000247">
        <notes>
          <body xmlns="http://www.w3.org/1999/xhtml">
            <p>formula:C47H80N7O17P3S</p>
          </body>
        </notes>
        <annotation>
          <rdf:RDF>
            <rdf:Description rdf:about="#metaid_t_0694">
              <bqbiol:is>
                <rdf:Bag>
                  <rdf:li rdf:resource="urn:miriam:obo.chebi:CHEBI%3A52975"/>
                </rdf:Bag>
              </bqbiol:is>
            </rdf:Description>
          </rdf:RDF>
        </annotation>
      </speciesType>
      <speciesType metaid="metaid_t_0695" id="t_0695" name="trans-octadec-2-enoyl-CoA" sboTerm="SBO:0000247">
        <notes>
          <body xmlns="http://www.w3.org/1999/xhtml">
            <p>formula:C39H64N7O17P3S</p>
          </body>
        </notes>
        <annotation>
          <rdf:RDF>
            <rdf:Description rdf:about="#metaid_t_0695">
              <bqbiol:is>
                <rdf:Bag>
                  <rdf:li rdf:resource="urn:miriam:obo.chebi:CHEBI%3A50570"/>
                </rdf:Bag>
              </bqbiol:is>
            </rdf:Description>
          </rdf:RDF>
        </annotation>
      </speciesType>
      <speciesType metaid="metaid_t_0696" id="t_0696" name="trans-tetradec-2-enoyl-CoA" sboTerm="SBO:0000247">
        <notes>
          <body xmlns="http://www.w3.org/1999/xhtml">
            <p>formula:C35H56N7O17P3S</p>
          </body>
        </notes>
        <annotation>
          <rdf:RDF>
            <rdf:Description rdf:about="#metaid_t_0696">
              <bqbiol:is>
                <rdf:Bag>
                  <rdf:li rdf:resource="urn:miriam:obo.chebi:CHEBI%3A27721"/>
                </rdf:Bag>
              </bqbiol:is>
            </rdf:Description>
          </rdf:RDF>
        </annotation>
      </speciesType>
      <speciesType metaid="metaid_t_0697" id="t_0697" name="tridecaprenyl diphosphate" sboTerm="SBO:0000247">
        <annotation>
          <rdf:RDF>
            <rdf:Description rdf:about="#metaid_t_0697">
              <bqbiol:is>
                <rdf:Bag>
                  <rdf:li rdf:resource="urn:miriam:obo.chebi:CHEBI%3A53040"/>
                </rdf:Bag>
              </bqbiol:is>
            </rdf:Description>
          </rdf:RDF>
        </annotation>
      </speciesType>
      <speciesType metaid="metaid_t_0698" id="t_0698" name="triglyceride" sboTerm="SBO:0000247">
        <annotation>
          <rdf:RDF>
            <rdf:Description rdf:about="#metaid_t_0698">
              <bqbiol:is>
                <rdf:Bag>
                  <rdf:li rdf:resource="urn:miriam:obo.chebi:CHEBI%3A17855"/>
                </rdf:Bag>
              </bqbiol:is>
            </rdf:Description>
          </rdf:RDF>
        </annotation>
      </speciesType>
      <speciesType metaid="metaid_t_0699" id="t_0699" name="trimethylenediamine" sboTerm="SBO:0000247">
        <notes>
          <body xmlns="http://www.w3.org/1999/xhtml">
            <p>formula:C3H12N2</p>
          </body>
        </notes>
        <annotation>
          <rdf:RDF>
            <rdf:Description rdf:about="#metaid_t_0699">
              <bqbiol:is>
                <rdf:Bag>
                  <rdf:li rdf:resource="urn:miriam:obo.chebi:CHEBI%3A15725"/>
                </rdf:Bag>
              </bqbiol:is>
            </rdf:Description>
          </rdf:RDF>
        </annotation>
      </speciesType>
      <speciesType metaid="metaid_t_0700" id="t_0700" name="Trp-tRNA(Trp)" sboTerm="SBO:0000247">
        <notes>
          <body xmlns="http://www.w3.org/1999/xhtml">
            <p>formula:C11H11N2OR</p>
          </body>
        </notes>
        <annotation>
          <rdf:RDF>
            <rdf:Description rdf:about="#metaid_t_0700">
              <bqbiol:is>
                <rdf:Bag>
                  <rdf:li rdf:resource="urn:miriam:obo.chebi:CHEBI%3A29159"/>
                </rdf:Bag>
              </bqbiol:is>
            </rdf:Description>
          </rdf:RDF>
        </annotation>
      </speciesType>
      <speciesType metaid="metaid_t_0701" id="t_0701" name="tryptophol" sboTerm="SBO:0000247">
        <annotation>
          <rdf:RDF>
            <rdf:Description rdf:about="#metaid_t_0701">
              <bqbiol:is>
                <rdf:Bag>
                  <rdf:li rdf:resource="urn:miriam:obo.chebi:CHEBI%3A17890"/>
                </rdf:Bag>
              </bqbiol:is>
            </rdf:Description>
          </rdf:RDF>
        </annotation>
      </speciesType>
      <speciesType metaid="metaid_t_0702" id="t_0702" name="Tyr-tRNA(Tyr)" sboTerm="SBO:0000247">
        <notes>
          <body xmlns="http://www.w3.org/1999/xhtml">
            <p>formula:C9H10NO2R</p>
          </body>
        </notes>
        <annotation>
          <rdf:RDF>
            <rdf:Description rdf:about="#metaid_t_0702">
              <bqbiol:is>
                <rdf:Bag>
                  <rdf:li rdf:resource="urn:miriam:obo.chebi:CHEBI%3A29161"/>
                </rdf:Bag>
              </bqbiol:is>
            </rdf:Description>
          </rdf:RDF>
        </annotation>
      </speciesType>
      <speciesType metaid="metaid_t_0703" id="t_0703" name="ubiquinol-6" sboTerm="SBO:0000247">
        <annotation>
          <rdf:RDF>
            <rdf:Description rdf:about="#metaid_t_0703">
              <bqbiol:is>
                <rdf:Bag>
                  <rdf:li rdf:resource="urn:miriam:obo.chebi:CHEBI%3A52970"/>
                </rdf:Bag>
              </bqbiol:is>
            </rdf:Description>
          </rdf:RDF>
        </annotation>
      </speciesType>
      <speciesType metaid="metaid_t_0704" id="t_0704" name="ubiquinone-6" sboTerm="SBO:0000247">
        <annotation>
          <rdf:RDF>
            <rdf:Description rdf:about="#metaid_t_0704">
              <bqbiol:is>
                <rdf:Bag>
                  <rdf:li rdf:resource="urn:miriam:obo.chebi:CHEBI%3A52971"/>
                </rdf:Bag>
              </bqbiol:is>
            </rdf:Description>
          </rdf:RDF>
        </annotation>
      </speciesType>
      <speciesType metaid="metaid_t_0705" id="t_0705" name="UDP" sboTerm="SBO:0000247">
        <notes>
          <body xmlns="http://www.w3.org/1999/xhtml">
            <p>formula:C9H11N2O12P2</p>
          </body>
        </notes>
        <annotation>
          <rdf:RDF>
            <rdf:Description rdf:about="#metaid_t_0705">
              <bqbiol:is>
                <rdf:Bag>
                  <rdf:li rdf:resource="urn:miriam:obo.chebi:CHEBI%3A17659"/>
                </rdf:Bag>
              </bqbiol:is>
            </rdf:Description>
          </rdf:RDF>
        </annotation>
      </speciesType>
      <speciesType metaid="metaid_t_0706" id="t_0706" name="UDP-D-galactose" sboTerm="SBO:0000247">
        <notes>
          <body xmlns="http://www.w3.org/1999/xhtml">
            <p>formula:C15H22N2O17P2</p>
          </body>
        </notes>
        <annotation>
          <rdf:RDF>
            <rdf:Description rdf:about="#metaid_t_0706">
              <bqbiol:is>
                <rdf:Bag>
                  <rdf:li rdf:resource="urn:miriam:obo.chebi:CHEBI%3A18307"/>
                </rdf:Bag>
              </bqbiol:is>
            </rdf:Description>
          </rdf:RDF>
        </annotation>
      </speciesType>
      <speciesType metaid="metaid_t_0707" id="t_0707" name="UDP-D-glucose" sboTerm="SBO:0000247">
        <notes>
          <body xmlns="http://www.w3.org/1999/xhtml">
            <p>formula:C15H22N2O17P2</p>
          </body>
        </notes>
        <annotation>
          <rdf:RDF>
            <rdf:Description rdf:about="#metaid_t_0707">
              <bqbiol:is>
                <rdf:Bag>
                  <rdf:li rdf:resource="urn:miriam:obo.chebi:CHEBI%3A18066"/>
                </rdf:Bag>
              </bqbiol:is>
            </rdf:Description>
          </rdf:RDF>
        </annotation>
      </speciesType>
      <speciesType metaid="metaid_t_0708" id="t_0708" name="UDP-N-acetyl-alpha-D-glucosamine" sboTerm="SBO:0000247">
        <notes>
          <body xmlns="http://www.w3.org/1999/xhtml">
            <p>formula:C17H25N3O17P2</p>
          </body>
        </notes>
        <annotation>
          <rdf:RDF>
            <rdf:Description rdf:about="#metaid_t_0708">
              <bqbiol:is>
                <rdf:Bag>
                  <rdf:li rdf:resource="urn:miriam:obo.chebi:CHEBI%3A16264"/>
                </rdf:Bag>
              </bqbiol:is>
            </rdf:Description>
          </rdf:RDF>
        </annotation>
      </speciesType>
      <speciesType metaid="metaid_t_0709" id="t_0709" name="UMP" sboTerm="SBO:0000247">
        <notes>
          <body xmlns="http://www.w3.org/1999/xhtml">
            <p>formula:C9H11N2O9P</p>
          </body>
        </notes>
        <annotation>
          <rdf:RDF>
            <rdf:Description rdf:about="#metaid_t_0709">
              <bqbiol:is>
                <rdf:Bag>
                  <rdf:li rdf:resource="urn:miriam:obo.chebi:CHEBI%3A16695"/>
                </rdf:Bag>
              </bqbiol:is>
            </rdf:Description>
          </rdf:RDF>
        </annotation>
      </speciesType>
      <speciesType metaid="metaid_t_0710" id="t_0710" name="undecaprenyl diphosphate" sboTerm="SBO:0000247">
        <annotation>
          <rdf:RDF>
            <rdf:Description rdf:about="#metaid_t_0710">
              <bqbiol:is>
                <rdf:Bag>
                  <rdf:li rdf:resource="urn:miriam:obo.chebi:CHEBI%3A53042"/>
                </rdf:Bag>
              </bqbiol:is>
            </rdf:Description>
          </rdf:RDF>
        </annotation>
      </speciesType>
      <speciesType metaid="metaid_t_0711" id="t_0711" name="uracil" sboTerm="SBO:0000247">
        <annotation>
          <rdf:RDF>
            <rdf:Description rdf:about="#metaid_t_0711">
              <bqbiol:is>
                <rdf:Bag>
                  <rdf:li rdf:resource="urn:miriam:obo.chebi:CHEBI%3A17568"/>
                </rdf:Bag>
              </bqbiol:is>
            </rdf:Description>
          </rdf:RDF>
        </annotation>
      </speciesType>
      <speciesType metaid="metaid_t_0712" id="t_0712" name="urea" sboTerm="SBO:0000247">
        <annotation>
          <rdf:RDF>
            <rdf:Description rdf:about="#metaid_t_0712">
              <bqbiol:is>
                <rdf:Bag>
                  <rdf:li rdf:resource="urn:miriam:obo.chebi:CHEBI%3A16199"/>
                </rdf:Bag>
              </bqbiol:is>
            </rdf:Description>
          </rdf:RDF>
        </annotation>
      </speciesType>
      <speciesType metaid="metaid_t_0713" id="t_0713" name="urea-1-carboxylic acid" sboTerm="SBO:0000247">
        <notes>
          <body xmlns="http://www.w3.org/1999/xhtml">
            <p>formula:C2H3N2O3</p>
          </body>
        </notes>
        <annotation>
          <rdf:RDF>
            <rdf:Description rdf:about="#metaid_t_0713">
              <bqbiol:is>
                <rdf:Bag>
                  <rdf:li rdf:resource="urn:miriam:obo.chebi:CHEBI%3A9889"/>
                </rdf:Bag>
              </bqbiol:is>
            </rdf:Description>
          </rdf:RDF>
        </annotation>
      </speciesType>
      <speciesType metaid="metaid_t_0714" id="t_0714" name="ureidoglycolic acid" sboTerm="SBO:0000247">
        <notes>
          <body xmlns="http://www.w3.org/1999/xhtml">
            <p>formula:C3H5N2O4</p>
          </body>
        </notes>
        <annotation>
          <rdf:RDF>
            <rdf:Description rdf:about="#metaid_t_0714">
              <bqbiol:is>
                <rdf:Bag>
                  <rdf:li rdf:resource="urn:miriam:obo.chebi:CHEBI%3A49050"/>
                </rdf:Bag>
              </bqbiol:is>
            </rdf:Description>
          </rdf:RDF>
        </annotation>
      </speciesType>
      <speciesType metaid="metaid_t_0715" id="t_0715" name="uridine" sboTerm="SBO:0000247">
        <annotation>
          <rdf:RDF>
            <rdf:Description rdf:about="#metaid_t_0715">
              <bqbiol:is>
                <rdf:Bag>
                  <rdf:li rdf:resource="urn:miriam:obo.chebi:CHEBI%3A16704"/>
                </rdf:Bag>
              </bqbiol:is>
            </rdf:Description>
          </rdf:RDF>
        </annotation>
      </speciesType>
      <speciesType metaid="metaid_t_0716" id="t_0716" name="uroporphyrinogen III" sboTerm="SBO:0000247">
        <notes>
          <body xmlns="http://www.w3.org/1999/xhtml">
            <p>formula:C40H36N4O16</p>
          </body>
        </notes>
        <annotation>
          <rdf:RDF>
            <rdf:Description rdf:about="#metaid_t_0716">
              <bqbiol:is>
                <rdf:Bag>
                  <rdf:li rdf:resource="urn:miriam:obo.chebi:CHEBI%3A15437"/>
                </rdf:Bag>
              </bqbiol:is>
            </rdf:Description>
          </rdf:RDF>
        </annotation>
      </speciesType>
      <speciesType metaid="metaid_t_0717" id="t_0717" name="UTP" sboTerm="SBO:0000247">
        <annotation>
          <rdf:RDF>
            <rdf:Description rdf:about="#metaid_t_0717">
              <bqbiol:is>
                <rdf:Bag>
                  <rdf:li rdf:resource="urn:miriam:obo.chebi:CHEBI%3A46398"/>
                </rdf:Bag>
              </bqbiol:is>
            </rdf:Description>
          </rdf:RDF>
        </annotation>
      </speciesType>
      <speciesType metaid="metaid_t_0718" id="t_0718" name="Val-tRNA(Val)" sboTerm="SBO:0000247">
        <notes>
          <body xmlns="http://www.w3.org/1999/xhtml">
            <p>formula:C5H10NOR</p>
          </body>
        </notes>
        <annotation>
          <rdf:RDF>
            <rdf:Description rdf:about="#metaid_t_0718">
              <bqbiol:is>
                <rdf:Bag>
                  <rdf:li rdf:resource="urn:miriam:obo.chebi:CHEBI%3A29164"/>
                </rdf:Bag>
              </bqbiol:is>
            </rdf:Description>
          </rdf:RDF>
        </annotation>
      </speciesType>
      <speciesType metaid="metaid_t_0719" id="t_0719" name="water" sboTerm="SBO:0000247">
        <annotation>
          <rdf:RDF>
            <rdf:Description rdf:about="#metaid_t_0719">
              <bqbiol:is>
                <rdf:Bag>
                  <rdf:li rdf:resource="urn:miriam:obo.chebi:CHEBI%3A15377"/>
                </rdf:Bag>
              </bqbiol:is>
            </rdf:Description>
          </rdf:RDF>
        </annotation>
      </speciesType>
      <speciesType metaid="metaid_t_0720" id="t_0720" name="xanthosine" sboTerm="SBO:0000247">
        <annotation>
          <rdf:RDF>
            <rdf:Description rdf:about="#metaid_t_0720">
              <bqbiol:is>
                <rdf:Bag>
                  <rdf:li rdf:resource="urn:miriam:obo.chebi:CHEBI%3A18107"/>
                </rdf:Bag>
              </bqbiol:is>
            </rdf:Description>
          </rdf:RDF>
        </annotation>
      </speciesType>
      <speciesType metaid="metaid_t_0721" id="t_0721" name="xylitol" sboTerm="SBO:0000247">
        <annotation>
          <rdf:RDF>
            <rdf:Description rdf:about="#metaid_t_0721">
              <bqbiol:is>
                <rdf:Bag>
                  <rdf:li rdf:resource="urn:miriam:obo.chebi:CHEBI%3A17151"/>
                </rdf:Bag>
              </bqbiol:is>
            </rdf:Description>
          </rdf:RDF>
        </annotation>
      </speciesType>
      <speciesType metaid="metaid_t_0722" id="t_0722" name="zymosterol" sboTerm="SBO:0000247">
        <annotation>
          <rdf:RDF>
            <rdf:Description rdf:about="#metaid_t_0722">
              <bqbiol:is>
                <rdf:Bag>
                  <rdf:li rdf:resource="urn:miriam:obo.chebi:CHEBI%3A18252"/>
                </rdf:Bag>
              </bqbiol:is>
            </rdf:Description>
          </rdf:RDF>
        </annotation>
      </speciesType>
      <speciesType metaid="metaid_t_0723" id="t_0723" name="zymosterol ester" sboTerm="SBO:0000247">
        <annotation>
          <rdf:RDF>
            <rdf:Description rdf:about="#metaid_t_0723">
              <bqbiol:is>
                <rdf:Bag>
                  <rdf:li rdf:resource="urn:miriam:obo.chebi:CHEBI%3A52322"/>
                </rdf:Bag>
              </bqbiol:is>
            </rdf:Description>
          </rdf:RDF>
        </annotation>
      </speciesType>
      <speciesType metaid="metaid_t_0724" id="t_0724" name="zymosterol intermediate 1a" sboTerm="SBO:0000247">
        <annotation>
          <rdf:RDF>
            <rdf:Description rdf:about="#metaid_t_0724">
              <bqbiol:is>
[truncated: 5,312,993 more chars]
